# Supplementary material for: High-throughput atomistic modeling of nanocrystalline structure and mechanics of calcium aluminate silicate hydrate
Source: Nat Commun. 2025 Jun 19;16:5352. doi: 10.1038/s41467-025-60631-6 (PMC12179312; doi:10.1038/s41467-025-60631-6)
Supplement: Supplementary file 4 — Source Data [file 41467_2025_60631_MOESM4_ESM.xlsx]

## Sheet: Figure 2a
Figure 2a	The values of the relationships among MCL, Ca/Si, and Al/Si of C-A-S-H in the references.
	Ca/Si (x)	Al/Si (y)	MCL (z)
	1.96045	0.06869	3.11316							The formula of the fitted curved surface
	1.91279	0.07546	3.3516
	1.90491	0.07786	3.82634
	1.88715	0.08145	3.49424
	1.74829	0.1062	4.46927
	1.88943	0.08105	4.11161
	1.84517	0.08865	4.37347
	1.91279	0.07546	4.27767
	1.88943	0.08105	4.53952
	1.49702	0.15053	6.96433
	1.93802	0.07109	3.84976
	1.8913	0.08026	4.37347
	1.78295	0.09904	4.92059
	1.90107	0.07905	4.6352
	1.51425	0.14895	7.06013
	1.85865	0.08585	4.53952
	1.85865	0.08585	4.89717
	1.57097	0.13895	6.53642
	1.81726	0.09384	5.41875
	1.46732	0.15733	8.53332
	1.9135	0.07586	4.70557
	1.9476	0.06987	4.87163
	1.49277	0.15214	7.63067
	1.90107	0.07905	5.44217
	1.39044	0.1717	9.01019
	0.9324	0.11	11.6752
	1.3875	0.11	5.51092
	1.665	0.11	3.90347
	1.9425	0.11	4.30354
	1	0.06	9
	1	0.06	5
	1	0.08	5
	1.61	0.034	3.14
	1.47	0.048	3.41
	1.4	0.056	4.02
	1.05	0.185	8
	0.95	0.193	12.4
	1.5	0.12	6.5
	1.4	0.04	3.55
	1.4	0.042	4.02
	1.49	0.051	4.73
	1.49	0.057	5.82
	1.62	0.065	6.75
	1.62	0.069	7.89
	1.67	0.083	5.56599
	1.52	0.102	7.7302
	1.5	0.106	9.01181
	1.7	0.12	9.33
	1.6	0.12	3.62
	0.843	0.099	10.4
	0.808	0.071	12.66
	0.824	0.099	11.66
	1.03	0.06	4
	1.18	0.03	3
	0.94	0.04	9
	1.17	0.04	6
	1.7	0.072	4.43
	1.7	0.137	8.73
	1.7	0.024	6.15
	1.7	0.074	11.42
	1.3	0.087	6
	1.3	0.136	11.9
	1.3	0.06	8.53
	1.3	0.115	15.25
	0.8	0.079	11.03
	0.8	0.096	13.82
	0.8	0.054	13.12
	0.8	0.075	17.79
	0.81753	0	11.5143
	1.15889	0	3.48464
	1.50725	0	2.33617
	0.91688	0	9.17196
	1.25123	0	3.64281
	1.57858	0	3.48464
	0.98121	0	9.01379
	1.20156	0	2.64564
	1.75627	0	2.56312
	0.99522	0	6.86815
	1.2869	0	2.94823
	1.85625	0	3.1064
	1.08756	0	7.09509
	1.30091	0	2.48747
	1.03789	0	6.09792
	1.38625	0	3.9454
	1.00222	0	3.64281
	1.43656	0	2.56312
	1.22321	0	5.0251
	1.50025	0	3.1064

## Sheet: Figure 2b
Figure 2b	The curve of the change of MCL with Ca/Si ratio under a specific Al/Si ratio
	Al/Si=0.05
	Al/Si=0.10
	Al/Si=0.15

## Sheet: Figure 2c
Figure 2c	The MCL of the C-A-S-H structure generated by the CASHgen program when Al/Si = 0.05.
	Ca/Si	MCL
	1.2848	4.6471
	1.2895	4.8182
	1.2905	4.1892
	1.2911	6.1111
	1.2911	6.1111
	1.2914	4.6471
	1.2914	4.8182
	1.2933	4.6471
	1.2933	4.4857
	1.2941	5
	1.2941	5
	1.2949	5.6207
	1.2953	4.3333
	1.2953	4.3333
	1.2953	4.4857
	1.2961	5
	1.2968	5.6207
	1.2968	5.4
	1.2973	4.1892
	1.2973	4.3333
	1.2973	4.3333
	1.298	4.6471
	1.298	4.8182
	1.298	4.6471
	1.2987	5.4
	1.2987	5.4
	1.3	4.6471
	1.3	4.4857
	1.3	4.6471
	1.3007	5.1935
	1.3007	5.1935
	1.3007	5
	1.3007	5.1935
	1.3007	5.1935
	1.3007	5
	1.3007	5
	1.3007	5
	1.3007	5
	1.3007	5.1935
	1.3013	5.6207
	1.3013	5.8571
	1.3014	3.9231
	1.302	4.3333
	1.3025	7.7273
	1.3026	5
	1.3026	5
	1.3026	5
	1.3026	4.8182
	1.3026	5
	1.3026	4.8182
	1.3026	5
	1.3026	4.8182
	1.3032	5.6207
	1.3034	3.8
	1.3034	3.8
	1.3038	6.1111
	1.3041	4.1892
	1.3041	4.3333
	1.3046	4.8182
	1.3046	4.8182
	1.3046	4.8182
	1.3046	4.8182
	1.3046	4.8182
	1.3046	4.8182
	1.3052	5.4
	1.3052	5.4
	1.3052	5.4
	1.3052	5.4
	1.3052	5.1935
	1.3057	5.8571
	1.3057	6.1111
	1.3061	4.1892
	1.3062	7
	1.3067	4.4857
	1.3067	4.6471
	1.3067	4.4857
	1.3072	5.1935
	1.3072	5
	1.3072	5.1935
	1.3072	5
	1.3077	5.6207
	1.3077	5.8571
	1.3082	6.68
	1.3082	6.68
	1.3082	6.3846
	1.3082	6.3846
	1.3087	4.4857
	1.3087	4.4857
	1.3092	5
	1.3092	5
	1.3097	5.6207
	1.3097	5.6207
	1.3103	3.9231
	1.3117	5.4
	1.3121	5.8571
	1.3121	5.8571
	1.3137	5
	1.3145	6.68
	1.3145	6.68
	1.3154	4.3333
	1.483	4.1892
	1.4863	3.9231
	1.4865	4.1892
	1.4867	4.4857
	1.4895	3.5714
	1.4897	3.8
	1.4897	3.8
	1.4897	3.8
	1.4899	4.3333
	1.4899	4.4857
	1.4899	4.4857
	1.4902	5
	1.493	3.5714
	1.493	3.4651
	1.4931	3.6829
	1.4931	3.6829
	1.4931	3.8
	1.4932	4.0526
	1.4932	3.9231
	1.4932	4.3333
	1.4932	4.1892
	1.4932	4.3333
	1.4933	4.4857
	1.4933	4.6471
	1.4934	4.8182
	1.4965	3.5714
	1.4966	4.0526
	1.4966	3.8
	1.4966	4.3333
	1.4966	4.1892
	1.4966	4.3333
	1.4966	4.3333
	1.4966	3.9231
	1.4966	4.4857
	1.4966	3.9231
	1.4966	3.8
	1.4966	4.3333
	1.4966	4.1892
	1.4966	3.9231
	1.4966	3.9231
	1.4966	3.9231
	1.4967	4.8182
	1.4967	4.6471
	1.5	4.1892
	1.5	4.0526
	1.5	4.0526
	1.5	4.4857
	1.5	4.1892
	1.5	3.4651
	1.5	4.0526
	1.5	3.9231
	1.5	4.3333
	1.5	4.1892
	1.5	4.1892
	1.5	3.9231
	1.5	3.8
	1.5033	4.6471
	1.5033	4.6471
	1.5033	4.6471
	1.5033	4.8182
	1.5034	4.3333
	1.5034	4.1892
	1.5034	4.0526
	1.5034	4.1892
	1.5034	4.0526
	1.5034	4.3333
	1.5034	4.3333
	1.5034	4.1892
	1.5034	3.9231
	1.5034	4.4857
	1.5034	4.3333
	1.5034	4.1892
	1.5034	4.0526
	1.5034	4.0526
	1.5034	4.0526
	1.5034	3.9231
	1.5034	3.9231
	1.5034	4.3333
	1.5034	4.0526
	1.5034	4.4857
	1.5067	4.6471
	1.5067	4.6471
	1.5068	4.3333
	1.5068	3.9231
	1.5069	3.8
	1.5069	3.8
	1.5069	3.8
	1.5069	3.6829
	1.5069	3.6829
	1.5098	5.1935
	1.5101	4.4857
	1.5102	4.1892
	1.5102	4.0526
	1.5103	3.8
	1.5135	4.1892
	1.5137	3.9231
	1.5139	3.6829
	1.517	4.1892
	1.517	4.0526
	1.5232	4.6471
	1.6712	3.9231
	1.6779	4.3333
	1.6781	3.9231
	1.6781	4.0526
	1.6783	3.5714
	1.6783	3.6829
	1.68	4.4857
	1.68	4.6471
	1.6806	3.6829
	1.6806	3.6829
	1.6824	4.3333
	1.6828	3.8
	1.6828	3.9231
	1.6828	3.9231
	1.6828	3.8
	1.6831	3.4651
	1.6831	3.4651
	1.6831	3.4651
	1.6846	4.4857
	1.6849	4.0526
	1.6849	3.9231
	1.6849	4.0526
	1.6849	3.9231
	1.6849	4.0526
	1.6853	3.6829
	1.6871	4.0526
	1.6871	4.0526
	1.6871	4.0526
	1.6871	4.1892
	1.6871	4.0526
	1.6871	4.0526
	1.6875	3.8
	1.6875	3.8
	1.6875	3.6829
	1.6875	3.6829
	1.6892	4.1892
	1.6892	4.1892
	1.6892	4.1892
	1.6897	3.8
	1.6897	3.9231
	1.6897	3.9231
	1.6901	3.5714
	1.6913	4.4857
	1.6918	4.0526
	1.6918	4.0526
	1.6918	4.0526
	1.6918	4.0526
	1.6918	4.0526
	1.6918	4.0526
	1.6918	4.0526
	1.6918	4.0526
	1.6918	3.9231
	1.6918	3.9231
	1.6923	3.6829
	1.6923	3.5714
	1.6923	3.5714
	1.6923	3.5714
	1.6923	3.5714
	1.6923	3.6829
	1.6923	3.5714
	1.6929	3.2667
	1.6939	4.0526
	1.6939	4.1892
	1.6939	4.0526
	1.6944	3.8
	1.695	3.4651
	1.6959	4.1892
	1.6966	3.8
	1.6966	3.8
	1.6972	3.5714
	1.6972	3.5714
	1.6972	3.5714
	1.6986	3.9231
	1.6986	4.0526
	1.6986	4.0526
	1.6993	3.6829
	1.6993	3.5714
	1.6993	3.6829
	1.7	3.2667
	1.7007	4.1892
	1.7007	4.1892
	1.7007	4.0526
	1.7007	4.1892
	1.7007	4.1892
	1.7014	3.6829
	1.7014	3.6829
	1.7014	3.6829
	1.7021	3.3636
	1.7034	3.8
	1.7042	3.5714
	1.7042	3.5714
	1.7042	3.4651
	1.7042	3.5714
	1.7055	3.9231
	1.7063	3.6829
	1.7075	4.1892
	1.7083	3.8
	1.7083	3.6829
	1.7083	3.8
	1.7092	3.4651
	1.8725	4.4857
	1.8733	4.6471
	1.8733	4.6471
	1.8733	4.6471
	1.8776	4.0526
	1.8784	4.1892
	1.8784	4.1892
	1.8784	4.1892
	1.8792	4.4857
	1.8792	4.3333
	1.8792	4.3333
	1.8836	4.0526
	1.8844	4.1892
	1.8844	4.1892
	1.8844	4.0526
	1.8844	4.0526
	1.8844	4.0526
	1.8844	4.0526
	1.8851	4.1892
	1.8851	4.1892
	1.8851	4.3333
	1.8859	4.4857
	1.8859	4.4857
	1.8859	4.3333
	1.8859	4.3333
	1.8859	4.3333
	1.8859	4.3333
	1.8859	4.3333
	1.8859	4.3333
	1.8859	4.3333
	1.8867	4.4857
	1.8867	4.4857
	1.8874	4.8182
	1.8874	4.8182
	1.8897	3.9231
	1.8897	3.8
	1.8904	3.9231
	1.8904	4.0526
	1.8904	4.0526
	1.8904	4.0526
	1.8904	3.9231
	1.8904	3.9231
	1.8912	4.0526
	1.8912	4.1892
	1.8912	4.1892
	1.8912	4.1892
	1.8912	4.1892
	1.8912	4.1892
	1.8919	4.1892
	1.8919	4.3333
	1.8919	4.1892
	1.8919	4.1892
	1.8919	4.3333
	1.8919	4.1892
	1.8926	4.4857
	1.8926	4.4857
	1.8926	4.4857
	1.8926	4.4857
	1.8926	4.4857
	1.8926	4.4857
	1.8926	4.3333
	1.8933	4.4857
	1.8933	4.6471
	1.8933	4.6471
	1.8933	4.6471
	1.8933	4.6471
	1.8958	3.8
	1.8958	3.8
	1.8966	3.9231
	1.8973	3.9231
	1.8973	4.0526
	1.898	4.1892
	1.898	4.1892
	1.898	4.1892
	1.898	4.0526
	1.898	4.1892
	1.898	4.1892
	1.898	4.0526
	1.898	4.0526
	1.8986	4.1892
	1.8986	4.3333
	1.8986	4.1892
	1.8986	4.1892
	1.8993	4.4857
	1.8993	4.4857
	1.8993	4.3333
	1.9	4.4857
	1.9	4.4857
	1.9	4.6471
	1.9028	3.8
	1.9034	3.9231
	1.9041	4.0526
	1.9048	4.0526
	1.9048	4.0526
	1.9054	4.3333
	1.9103	3.9231
	1.911	3.9231
	1.911	4.0526
	1.9116	4.0526
	1.9172	3.9231

## Sheet: Figure 2d
Figure 2d	The MCL of the C-A-S-H structure generated by the CASHgen program when Al/Si = 0.10.
	Ca/Si	MCL
	1.2905	5.8571
	1.2914	6.3846
	1.2925	5.4
	1.2925	5.4
	1.2933	6.3846
	1.2933	6.3846
	1.2938	11
	1.2941	7
	1.2953	5.8571
	1.2961	7
	1.2966	5
	1.2973	5.6207
	1.2973	5.8571
	1.2973	5.6207
	1.2973	5.6207
	1.2975	9.1053
	1.2975	9.6667
	1.298	6.3846
	1.298	6.3846
	1.298	6.3846
	1.2986	4.8182
	1.2987	7.7273
	1.2987	7.7273
	1.2993	5.6207
	1.3	11
	1.3	6.1111
	1.3	6.1111
	1.3007	7.3478
	1.3007	7.3478
	1.3007	7.3478
	1.3013	8.1429
	1.3019	9.6667
	1.302	5.8571
	1.302	6.1111
	1.302	6.1111
	1.302	6.1111
	1.3026	7
	1.3026	6.68
	1.3026	6.68
	1.3032	8.1429
	1.3032	8.1429
	1.3032	7.7273
	1.3041	5.8571
	1.3041	5.6207
	1.3041	5.6207
	1.3046	6.68
	1.3046	6.68
	1.3046	6.68
	1.3046	6.68
	1.3046	6.3846
	1.3052	7.7273
	1.3052	7.7273
	1.3052	7.7273
	1.3052	7.3478
	1.3052	7.7273
	1.3052	7.7273
	1.3052	7.3478
	1.3052	7.7273
	1.3067	6.1111
	1.3067	6.1111
	1.3067	6.1111
	1.3067	6.3846
	1.3072	7.3478
	1.3072	7.3478
	1.3077	8.1429
	1.3077	8.6
	1.3077	8.6
	1.3077	8.1429
	1.3077	8.1429
	1.3082	5.4
	1.3082	5.4
	1.3087	6.1111
	1.3092	6.68
	1.3092	6.68
	1.3092	7
	1.3092	6.68
	1.3092	6.68
	1.3092	6.68
	1.3092	7
	1.3092	6.68
	1.3097	7.7273
	1.3097	7.7273
	1.3097	7.7273
	1.3097	7.7273
	1.3097	8.1429
	1.3108	5.6207
	1.3108	5.6207
	1.3113	6.68
	1.3113	6.3846
	1.3113	6.3846
	1.3117	7.7273
	1.3117	7.3478
	1.3117	7.3478
	1.3117	7.3478
	1.3133	6.1111
	1.3137	7
	1.3141	8.6
	1.3161	8.1429
	1.3182	7.3478
	1.32	6.3846
	1.4863	5.1935
	1.4898	5.4
	1.4898	5.4
	1.4898	5.1935
	1.4899	5.8571
	1.4902	7
	1.493	4.4857
	1.4932	5.1935
	1.4932	5.4
	1.4932	5.6207
	1.4933	5.8571
	1.4966	5.4
	1.4966	4.8182
	1.4966	5.1935
	1.4966	5.1935
	1.4966	5.8571
	1.4966	5.4
	1.4966	4.8182
	1.4966	5.8571
	1.4966	5.6207
	1.4966	5.1935
	1.4966	5.1935
	1.4966	5.8571
	1.4966	5.1935
	1.4966	4.8182
	1.4966	4.8182
	1.4967	6.68
	1.4967	6.1111
	1.4967	7
	1.4967	6.3846
	1.5	5.4
	1.5	7.3478
	1.5	6.1111
	1.5	6.1111
	1.5	5.4
	1.5	5.1935
	1.5	5.6207
	1.5	5.4
	1.5	6.68
	1.5	7.3478
	1.5	5.6207
	1.5	6.3846
	1.5	5
	1.5	5
	1.5	5
	1.5	5.6207
	1.5	5.4
	1.5	5.8571
	1.5	4.6471
	1.5	5.1935
	1.5	5.6207
	1.5033	6.1111
	1.5033	7
	1.5033	6.3846
	1.5033	6.3846
	1.5034	5.8571
	1.5034	5.1935
	1.5034	5.8571
	1.5034	5.6207
	1.5034	5.4
	1.5034	4.8182
	1.5034	5.6207
	1.5034	5.8571
	1.5034	5.6207
	1.5034	5.4
	1.5034	5.1935
	1.5034	5.4
	1.5034	5.4
	1.5034	5.1935
	1.5034	4.8182
	1.5034	5.6207
	1.5034	5.1935
	1.5034	5
	1.5034	4.8182
	1.5066	6.68
	1.5067	6.1111
	1.5067	6.1111
	1.5067	5.8571
	1.5068	5.1935
	1.5068	5
	1.5068	5.6207
	1.5068	5.6207
	1.5068	5.4
	1.5068	5.1935
	1.5068	5.4
	1.5068	5.4
	1.5069	4.8182
	1.5099	6.1111
	1.5099	6.3846
	1.5101	5.6207
	1.5101	5.8571
	1.5101	5.8571
	1.5101	5.6207
	1.5101	5.6207
	1.5102	5.4
	1.5102	5.1935
	1.5105	4.6471
	1.5137	5.1935
	1.517	5.1935
	1.5203	5.6207
	1.6733	5.8571
	1.6781	5.1935
	1.6781	5
	1.6803	5.4
	1.6803	5.4
	1.6806	4.8182
	1.6824	5.6207
	1.6824	5.6207
	1.6828	5
	1.6828	4.8182
	1.6828	4.8182
	1.6842	6.3846
	1.6846	5.8571
	1.6846	5.6207
	1.6846	5.6207
	1.6849	5
	1.6849	5.1935
	1.6849	5
	1.6849	5.1935
	1.6849	5.1935
	1.6853	4.6471
	1.6871	5.1935
	1.6871	5.4
	1.6871	5.4
	1.6871	5.1935
	1.6871	5.4
	1.6871	5.1935
	1.6875	4.8182
	1.6875	4.8182
	1.6875	4.6471
	1.6875	4.8182
	1.6875	4.6471
	1.6892	5.4
	1.6892	5.4
	1.6897	4.8182
	1.6897	4.8182
	1.6897	5
	1.6897	4.8182
	1.6897	5
	1.6897	4.8182
	1.6897	4.8182
	1.6901	4.3333
	1.6908	6.3846
	1.6913	5.8571
	1.6913	5.8571
	1.6918	5
	1.6918	5
	1.6918	5.1935
	1.6918	5
	1.6923	4.6471
	1.6923	4.4857
	1.6939	5.1935
	1.6939	5.4
	1.6939	5.1935
	1.6939	5.1935
	1.6939	5.4
	1.6939	5.4
	1.6939	5.1935
	1.6939	5.4
	1.6939	5.1935
	1.6939	5.1935
	1.6944	4.8182
	1.6944	4.8182
	1.6944	4.6471
	1.6944	4.6471
	1.6944	4.6471
	1.6944	4.6471
	1.6944	4.8182
	1.6959	5.4
	1.6959	5.4
	1.6959	5.6207
	1.6959	5.6207
	1.6959	5.4
	1.6959	5.6207
	1.6959	5.4
	1.6966	5
	1.6966	5
	1.6966	4.8182
	1.6966	4.8182
	1.6966	5
	1.6966	5
	1.6972	4.3333
	1.6986	5.1935
	1.6986	5
	1.6986	5.1935
	1.6986	5.1935
	1.6993	4.4857
	1.6993	4.6471
	1.6993	4.4857
	1.6993	4.4857
	1.7007	5.4
	1.7007	5.1935
	1.7014	4.6471
	1.7027	5.6207
	1.7034	5
	1.7034	5
	1.7034	5
	1.7034	5
	1.7055	5
	1.7083	4.6471
	1.8725	5.8571
	1.8759	5
	1.8784	5.6207
	1.8784	5.4
	1.8792	5.6207
	1.8792	5.8571
	1.8792	5.8571
	1.8792	5.6207
	1.8792	5.6207
	1.8792	5.8571
	1.8836	5
	1.8836	5.1935
	1.8836	5
	1.8844	5.4
	1.8844	5.4
	1.8844	5.1935
	1.8844	5.4
	1.8844	5.1935
	1.8844	5.1935
	1.8851	5.6207
	1.8851	5.6207
	1.8851	5.6207
	1.8851	5.4
	1.8851	5.4
	1.8851	5.4
	1.8851	5.6207
	1.8851	5.4
	1.8851	5.6207
	1.8851	5.4
	1.8859	5.8571
	1.8859	5.6207
	1.8859	5.8571
	1.8859	5.8571
	1.8859	5.8571
	1.8859	5.8571
	1.8859	5.8571
	1.8859	5.6207
	1.8859	5.6207
	1.8859	5.6207
	1.8859	5.6207
	1.8867	5.8571
	1.8897	4.8182
	1.8897	4.8182
	1.8904	5.1935
	1.8904	5
	1.8904	5.1935
	1.8904	5.1935
	1.8904	5
	1.8912	5.1935
	1.8912	5.1935
	1.8912	5.1935
	1.8912	5.1935
	1.8912	5.4
	1.8919	5.6207
	1.8919	5.6207
	1.8919	5.6207
	1.8919	5.6207
	1.8919	5.6207
	1.8919	5.6207
	1.8919	5.4
	1.8926	5.8571
	1.8951	4.6471
	1.8958	4.8182
	1.8958	4.6471
	1.8966	4.8182
	1.8966	4.8182
	1.8973	5.1935
	1.8973	5
	1.8973	5
	1.8973	5.1935
	1.8973	5
	1.8973	5.1935
	1.8973	5
	1.8973	5
	1.898	5.4
	1.898	5.1935
	1.898	5.4
	1.898	5.4
	1.898	5.1935
	1.8986	5.6207
	1.8986	5.4
	1.8986	5.4
	1.8986	5.4
	1.8986	5.4
	1.8993	5.8571
	1.9028	4.8182
	1.9028	4.6471
	1.9028	4.6471
	1.9034	4.8182
	1.9034	4.8182
	1.9034	4.8182
	1.9041	5.1935
	1.9041	5
	1.9048	5.4
	1.9054	5.4
	1.906	5.6207
	1.906	5.6207
	1.9103	4.8182
	1.9103	4.8182
	1.9116	5.1935

## Sheet: Figure 2e
Figure 2e	The MCL of the C-A-S-H structure generated by the CASHgen program when Al/Si = 0.15.
	Ca/Si	MCL
	1.2968	12.7143
	1.2973	8.6
	1.2973	8.6
	1.298	10.2941
	1.298	10.2941
	1.2986	7
	1.2987	11.8
	1.2993	7.7273
	1.2994	15
	1.3	9.6667
	1.3	9.1053
	1.3	9.1053
	1.3	9.6667
	1.3007	11
	1.3007	11
	1.3007	11
	1.302	9.1053
	1.3026	10.2941
	1.3026	11
	1.3032	12.7143
	1.3041	8.1429
	1.3041	8.1429
	1.3041	8.6
	1.3046	10.2941
	1.3046	10.2941
	1.3046	10.2941
	1.3046	9.6667
	1.3046	10.2941
	1.3046	9.6667
	1.305	5.8571
	1.3052	12.7143
	1.3061	8.1429
	1.3067	9.6667
	1.3067	9.1053
	1.3067	9.1053
	1.3067	9.1053
	1.3067	9.1053
	1.3067	9.1053
	1.3067	9.6667
	1.3067	9.1053
	1.3072	11
	1.3082	7.3478
	1.3082	7.7273
	1.3082	7.3478
	1.3082	7.7273
	1.3087	8.6
	1.3087	8.6
	1.3087	9.1053
	1.3087	9.1053
	1.3087	9.1053
	1.3087	8.6
	1.3092	11
	1.3092	11
	1.3092	10.2941
	1.3092	10.2941
	1.3092	10.2941
	1.3097	12.7143
	1.3103	7
	1.3108	8.1429
	1.3108	8.1429
	1.3108	8.1429
	1.3113	10.2941
	1.3113	9.6667
	1.3113	10.2941
	1.3113	10.2941
	1.3113	10.2941
	1.3113	9.6667
	1.3117	12.7143
	1.3117	11.8
	1.3129	7.7273
	1.3129	7.7273
	1.3129	7.7273
	1.3133	9.6667
	1.3133	9.6667
	1.3133	9.1053
	1.3133	9.1053
	1.3133	9.6667
	1.3137	11
	1.3137	11
	1.3137	11
	1.3137	11.8
	1.3137	11.8
	1.3141	15
	1.3154	8.6
	1.3154	9.1053
	1.3158	10.2941
	1.3176	8.6
	1.3176	8.1429
	1.3179	10.2941
	1.3182	12.7143
	1.3182	11.8
	1.3197	8.1429
	1.32	9.6667
	1.32	9.1053
	1.32	9.6667
	1.32	9.6667
	1.3219	7.7273
	1.3224	10.2941
	1.3224	11
	1.3226	12.7143
	1.4865	7.7273
	1.4868	9.6667
	1.4898	7.7273
	1.4898	7.3478
	1.4899	8.1429
	1.4899	8.6
	1.4899	8.1429
	1.4899	8.6
	1.493	6.1111
	1.4932	7.7273
	1.4932	7.7273
	1.4932	7.7273
	1.4932	8.1429
	1.4932	7.7273
	1.4932	7
	1.4932	7.7273
	1.4932	8.1429
	1.4932	7.7273
	1.4932	7.7273
	1.4933	9.1053
	1.4933	8.6
	1.4933	8.6
	1.4933	8.6
	1.4933	9.1053
	1.4933	8.6
	1.4933	8.6
	1.4966	8.6
	1.4966	8.1429
	1.4966	7.7273
	1.4966	7.7273
	1.4966	8.6
	1.4966	7.3478
	1.4966	7
	1.4966	7.3478
	1.4966	7
	1.4966	7.3478
	1.4966	7.3478
	1.4967	9.1053
	1.4967	10.2941
	1.4967	9.1053
	1.5	9.6667
	1.5	7.7273
	1.5	7.7273
	1.5	11.8
	1.5	7
	1.5	9.1053
	1.5	9.1053
	1.5	8.1429
	1.5	8.1429
	1.5	7
	1.5	8.6
	1.5	8.1429
	1.5	6.68
	1.5	7.3478
	1.5	7
	1.5	5.8571
	1.5033	9.6667
	1.5033	9.1053
	1.5033	9.1053
	1.5033	9.6667
	1.5033	9.1053
	1.5034	7.7273
	1.5034	8.1429
	1.5034	8.1429
	1.5034	8.1429
	1.5034	8.6
	1.5034	7.7273
	1.5034	7.7273
	1.5034	8.1429
	1.5034	8.1429
	1.5034	7.3478
	1.5034	7.3478
	1.5034	7.3478
	1.5035	6.1111
	1.5065	11.8
	1.5066	9.6667
	1.5067	9.1053
	1.5067	8.6
	1.5067	9.1053
	1.5067	8.6
	1.5068	8.1429
	1.5068	7.3478
	1.5098	10.2941
	1.5099	9.1053
	1.5101	8.1429
	1.5101	8.1429
	1.5102	7.7273
	1.5102	7.3478
	1.5102	7.3478
	1.5102	7.3478
	1.5102	7.7273
	1.5102	7.7273
	1.5133	8.6
	1.5137	7
	1.5137	7
	1.5137	7
	1.5137	7.3478
	1.5137	7.3478
	1.5166	9.1053
	1.5166	9.6667
	1.6755	9.6667
	1.6774	11.8
	1.6779	8.6
	1.6781	7
	1.68	8.6
	1.6803	7.3478
	1.6803	7.3478
	1.6803	7.7273
	1.6806	6.68
	1.6806	6.3846
	1.6824	7.7273
	1.6824	7.7273
	1.6824	8.1429
	1.6824	8.1429
	1.6828	6.68
	1.6842	10.2941
	1.6842	9.6667
	1.6846	8.1429
	1.6846	8.1429
	1.6846	8.6
	1.6846	8.1429
	1.6846	8.1429
	1.6849	7.3478
	1.6849	7.3478
	1.6849	7
	1.6849	7.3478
	1.6867	9.1053
	1.6867	9.1053
	1.6867	9.1053
	1.6867	9.1053
	1.6867	9.1053
	1.6871	7.3478
	1.6871	7.7273
	1.6871	7.7273
	1.6871	7.7273
	1.6871	7.7273
	1.6871	7.3478
	1.6871	7.7273
	1.6871	7.3478
	1.6871	7.7273
	1.6887	9.6667
	1.6887	9.6667
	1.6892	7.7273
	1.6892	8.1429
	1.6892	8.1429
	1.6892	7.7273
	1.6892	7.7273
	1.6897	7
	1.6897	7
	1.6897	7
	1.6897	7
	1.6897	7
	1.6913	8.6
	1.6913	8.1429
	1.6913	8.1429
	1.6918	7
	1.6918	7.3478
	1.6918	7
	1.6918	7.3478
	1.6918	7.3478
	1.6918	7.3478
	1.6918	7.3478
	1.6923	6.3846
	1.6933	9.1053
	1.6933	9.1053
	1.6939	7.3478
	1.6939	7.7273
	1.6939	7.3478
	1.6939	7.3478
	1.6939	7.3478
	1.6939	7.3478
	1.6944	6.3846
	1.6944	6.3846
	1.6944	6.68
	1.6959	8.1429
	1.6959	7.7273
	1.6959	7.7273
	1.6966	7
	1.6966	6.68
	1.6966	7
	1.6972	6.1111
	1.698	8.1429
	1.6986	7
	1.6986	7
	1.6986	7.3478
	1.6986	7
	1.6993	6.1111
	1.7	8.6
	1.7007	7.3478
	1.7007	7.3478
	1.7007	7.7273
	1.7007	7.7273
	1.7014	6.3846
	1.7027	7.7273
	1.7027	8.1429
	1.7034	7
	1.7034	7
	1.7047	8.1429
	1.7055	7.3478
	1.7103	6.68
	1.8699	7
	1.8716	7.7273
	1.8767	7.3478
	1.8767	7.3478
	1.8776	7.7273
	1.8776	7.3478
	1.8784	8.1429
	1.8784	8.1429
	1.8784	7.7273
	1.8792	8.1429
	1.8828	6.68
	1.8828	7
	1.8836	7
	1.8836	7.3478
	1.8836	7.3478
	1.8836	7
	1.8836	7
	1.8836	7.3478
	1.8836	7.3478
	1.8836	7
	1.8836	7
	1.8844	7.3478
	1.8844	7.7273
	1.8844	7.3478
	1.8844	7.3478
	1.8844	7.3478
	1.8844	7.3478
	1.8851	7.7273
	1.8851	7.7273
	1.8851	8.1429
	1.8851	8.1429
	1.8851	7.7273
	1.8851	7.7273
	1.8851	7.7273
	1.8851	7.7273
	1.8851	8.1429
	1.8851	7.7273
	1.8851	7.7273
	1.8897	7
	1.8897	6.68
	1.8897	6.68
	1.8897	6.68
	1.8897	7
	1.8897	7
	1.8897	7
	1.8904	7
	1.8904	7
	1.8904	7
	1.8904	7.3478
	1.8904	7.3478
	1.8904	7
	1.8904	7
	1.8904	7
	1.8904	7
	1.8904	7
	1.8904	7
	1.8904	7
	1.8904	7.3478
	1.8912	7.7273
	1.8912	7.7273
	1.8912	7.3478
	1.8912	7.3478
	1.8912	7.3478
	1.8912	7.7273
	1.8912	7.7273
	1.8912	7.3478
	1.8912	7.3478
	1.8912	7.3478
	1.8919	8.1429
	1.8919	7.7273
	1.8919	7.7273
	1.8919	8.1429
	1.8951	6.3846
	1.8958	6.68
	1.8958	6.3846
	1.8966	7
	1.8966	6.68
	1.8966	6.68
	1.8966	6.68
	1.8973	7.3478
	1.8973	7
	1.8973	7
	1.8973	7
	1.898	7.7273
	1.898	7.7273
	1.898	7.7273
	1.898	7.7273
	1.898	7.3478
	1.898	7.3478
	1.8986	8.1429
	1.9021	6.1111
	1.9028	6.68
	1.9028	6.68
	1.9034	6.68
	1.9034	7
	1.9041	7.3478
	1.9041	7
	1.9041	7.3478
	1.9103	6.68
	1.911	7.3478

## Sheet: Figure 2f
Figure 2f	The MCL of the C-A-S-H structure generated by the CASHgen program when Al/Si = 0.15 with interlayer aluminates.
	Ca/Si	MCL
	1.2933	9.1053
	1.2953	8.1429
	1.2961	9.6667
	1.2973	7.7273
	1.2973	7.7273
	1.2973	8.1429
	1.2973	8.1429
	1.2973	7.7273
	1.298	9.6667
	1.298	9.1053
	1.2993	7.7273
	1.2993	7.3478
	1.2993	7.3478
	1.2993	7.7273
	1.3	8.6
	1.3	8.6
	1.3007	10.2941
	1.3007	10.2941
	1.3007	10.2941
	1.3007	10.2941
	1.302	8.1429
	1.302	8.1429
	1.302	8.1429
	1.302	8.1429
	1.302	8.1429
	1.3026	9.6667
	1.3026	9.6667
	1.3026	10.2941
	1.3026	9.6667
	1.3026	9.6667
	1.3026	10.2941
	1.3041	8.1429
	1.3041	8.1429
	1.3041	8.1429
	1.3046	9.1053
	1.3046	9.1053
	1.3046	9.1053
	1.3046	9.6667
	1.3046	9.6667
	1.3046	9.6667
	1.3052	11
	1.3061	7.3478
	1.3061	7.7273
	1.3061	7.3478
	1.3061	7.7273
	1.3067	9.1053
	1.3067	9.1053
	1.3067	8.6
	1.3072	11
	1.3072	10.2941
	1.3077	6.3846
	1.3082	7.3478
	1.3082	7
	1.3082	7
	1.3082	7
	1.3087	8.1429
	1.3087	8.1429
	1.3092	10.2941
	1.3092	10.2941
	1.3092	9.6667
	1.3097	11.8
	1.3097	11.8
	1.3108	7.7273
	1.3108	8.1429
	1.3108	7.7273
	1.3108	7.7273
	1.3108	7.7273
	1.3108	7.7273
	1.3113	9.6667
	1.3113	9.1053
	1.3113	9.1053
	1.3113	9.6667
	1.3117	11.8
	1.3121	15
	1.3129	7.7273
	1.3133	8.6
	1.3133	9.1053
	1.3137	10.2941
	1.3137	10.2941
	1.3137	11
	1.3137	10.2941
	1.3141	13.7692
	1.3141	13.7692
	1.3151	7.3478
	1.3154	8.6
	1.3154	8.6
	1.3154	8.6
	1.3154	8.1429
	1.3154	8.1429
	1.3154	8.1429
	1.3158	10.2941
	1.3176	8.1429
	1.3179	9.1053
	1.3179	9.6667
	1.3182	11
	1.32	9.1053
	1.32	8.6
	1.32	9.1053
	1.3208	18.2
	1.3311	8.1429
	1.4792	6.3846
	1.4832	7.7273
	1.4898	7
	1.4898	7.3478
	1.4899	8.1429
	1.4899	7.7273
	1.4899	7.7273
	1.4901	8.6
	1.4901	8.6
	1.4931	6.1111
	1.4931	6.1111
	1.4932	7.3478
	1.4932	7
	1.4932	6.68
	1.4932	6.68
	1.4933	8.6
	1.4933	8.1429
	1.4934	9.6667
	1.4934	9.6667
	1.4934	9.1053
	1.4935	10.2941
	1.4935	11
	1.4965	5.8571
	1.4965	5.4
	1.4966	8.1429
	1.4966	7.7273
	1.4966	6.68
	1.4966	7.3478
	1.4966	6.3846
	1.4966	8.1429
	1.4966	7.3478
	1.4966	8.1429
	1.4966	7.7273
	1.4966	7.7273
	1.4966	6.68
	1.4966	7.3478
	1.4966	7
	1.4966	6.3846
	1.4966	7
	1.4967	9.1053
	1.4967	9.1053
	1.5	11
	1.5	8.6
	1.5	7.3478
	1.5	8.1429
	1.5	8.6
	1.5	8.6
	1.5	8.6
	1.5	7.3478
	1.5	8.6
	1.5	8.1429
	1.5	7.3478
	1.5	7
	1.5	8.6
	1.5	8.1429
	1.5	7.3478
	1.5	7.3478
	1.5	6.68
	1.5	6.1111
	1.5	6.1111
	1.5033	8.6
	1.5033	8.6
	1.5033	8.6
	1.5034	8.1429
	1.5034	7.7273
	1.5034	7.7273
	1.5034	8.1429
	1.5034	7.7273
	1.5034	7.3478
	1.5034	7
	1.5034	7.3478
	1.5034	8.1429
	1.5034	8.1429
	1.5034	7
	1.5034	6.68
	1.5034	6.3846
	1.5034	6.3846
	1.5035	5.8571
	1.5035	6.1111
	1.5066	9.6667
	1.5066	9.6667
	1.5066	9.6667
	1.5066	9.1053
	1.5066	9.6667
	1.5067	8.6
	1.5067	8.6
	1.5067	8.1429
	1.5067	8.1429
	1.5068	7.7273
	1.5068	7
	1.5068	7
	1.5068	6.68
	1.5099	9.1053
	1.5099	9.1053
	1.5102	7.3478
	1.5102	7.3478
	1.5102	7
	1.5103	6.3846
	1.5105	5.8571
	1.5106	5.4
	1.6711	7.7273
	1.6733	8.6
	1.6757	7.7273
	1.6757	7.3478
	1.6776	9.6667
	1.6776	9.6667
	1.68	8.1429
	1.68	8.1429
	1.68	8.1429
	1.6821	9.1053
	1.6821	9.1053
	1.6824	7.3478
	1.6824	7.3478
	1.6824	7.3478
	1.6824	7.3478
	1.6824	7.3478
	1.6824	7.7273
	1.6824	7.7273
	1.6842	9.6667
	1.6842	9.6667
	1.6842	9.1053
	1.6846	8.1429
	1.6846	8.1429
	1.6846	8.1429
	1.6846	8.1429
	1.6846	7.7273
	1.6849	6.68
	1.6849	6.68
	1.6849	6.68
	1.6867	8.6
	1.6867	8.6
	1.6867	8.6
	1.6867	8.6
	1.6871	7
	1.6871	7.3478
	1.6871	7
	1.6871	7.3478
	1.6871	7
	1.6871	7
	1.6875	6.3846
	1.6875	6.3846
	1.6875	6.1111
	1.6879	5.6207
	1.6887	8.6
	1.6887	8.6
	1.6892	7.7273
	1.6892	7.7273
	1.6892	7.3478
	1.6897	6.68
	1.6897	6.3846
	1.6897	6.3846
	1.6897	6.68
	1.6897	6.3846
	1.6901	5.6207
	1.6913	8.1429
	1.6913	8.1429
	1.6913	8.1429
	1.6913	7.7273
	1.6918	6.68
	1.6918	7
	1.6918	6.68
	1.6918	6.68
	1.6918	7
	1.6918	6.68
	1.6918	6.68
	1.6918	7
	1.6923	5.8571
	1.6923	5.8571
	1.6933	8.1429
	1.6939	7
	1.6939	7
	1.6939	7.3478
	1.6939	7
	1.6939	7
	1.6939	7.3478
	1.6944	6.1111
	1.6944	6.1111
	1.6944	6.1111
	1.6959	7.7273
	1.6959	7.7273
	1.6959	7.3478
	1.6966	6.68
	1.6966	6.3846
	1.6966	6.3846
	1.6966	6.3846
	1.6972	5.8571
	1.698	7.7273
	1.698	8.1429
	1.6986	6.68
	1.6986	7
	1.6986	7
	1.6993	5.8571
	1.7	8.1429
	1.7007	7
	1.702	8.6
	1.7027	7.7273
	1.7027	7.3478
	1.7034	6.68
	1.7055	7
	1.7095	7.7273
	1.8658	8.1429
	1.8699	6.68
	1.8716	7.7273
	1.8725	8.1429
	1.8725	8.1429
	1.8767	6.68
	1.8767	7
	1.8767	6.68
	1.8767	7
	1.8776	7.3478
	1.8776	7
	1.8776	7.3478
	1.8776	7
	1.8776	7.3478
	1.8784	7.7273
	1.8784	7.3478
	1.8784	7.7273
	1.8784	7.7273
	1.8792	8.1429
	1.8819	6.3846
	1.8828	6.3846
	1.8828	6.68
	1.8828	6.3846
	1.8828	6.3846
	1.8828	6.3846
	1.8836	7
	1.8836	6.68
	1.8836	6.68
	1.8836	7
	1.8836	6.68
	1.8844	7
	1.8844	7
	1.8844	7.3478
	1.8844	7
	1.8844	7.3478
	1.8851	7.7273
	1.8851	7.7273
	1.8851	7.3478
	1.8851	7.3478
	1.8851	7.7273
	1.8851	7.3478
	1.8889	6.3846
	1.8889	6.3846
	1.8889	6.1111
	1.8889	6.3846
	1.8889	6.1111
	1.8897	6.3846
	1.8897	6.68
	1.8897	6.3846
	1.8897	6.3846
	1.8904	6.68
	1.8904	7
	1.8904	7
	1.8904	7
	1.8904	7
	1.8904	7
	1.8912	7.3478
	1.8912	7.3478
	1.8912	7.3478
	1.8912	7.3478
	1.8912	7.3478
	1.8912	7
	1.8912	7
	1.8912	7.3478
	1.8912	7.3478
	1.8912	7
	1.8912	7.3478
	1.8912	7.3478
	1.8919	7.3478
	1.8919	7.3478
	1.8951	6.1111
	1.8958	6.1111
	1.8966	6.68
	1.8966	6.68
	1.8966	6.68
	1.8966	6.3846
	1.8966	6.3846
	1.8966	6.68
	1.8973	7
	1.8973	6.68
	1.898	7.3478
	1.898	7.3478
	1.8986	7.7273
	1.9021	6.1111
	1.9028	6.3846
	1.9028	6.3846
	1.9028	6.1111
	1.9028	6.1111
	1.9028	6.1111
	1.9034	6.68
	1.9034	6.3846
	1.9034	6.68
	1.9041	6.68
	1.9041	6.68
	1.9041	6.68
	1.9041	6.68
	1.9041	7
	1.9041	6.68
	1.9041	7
	1.9085	5.8571

## Sheet: Figure 3a
Figure 3a	The 2H/Si ratio of the bulk C-A-S-H structures generated at the studied Ca/Si and Al/Si ratios is compared with the experimental data for C-A-S-H from B.B. Yin et al. and for C-S-H from Cong et al
Al/Si=0.05		Al/Si=0.10		Al/Si=0.15		Al/Si=0.15(interlayer)		CASH EXP		CSH EXP
Ca/Si	2H/Si	Ca/Si	2H/Si	Ca/Si	2H/Si	Ca/Si	2H/Si	Ca/Si	2H/Si	Ca/Si	2H/Si
1.2848	1.1646	1.2905	1.20808	1.2968	1.21456	1.2933	1.29663	1.73899	1.66294	1.85	2.072
1.2895	1.19545	1.2914	1.19768	1.2973	1.26221	1.2953	1.24936	1.44258	1.53496	1.77	2.071
1.2905	1.15743	1.2925	1.20028	1.2973	1.27575	1.2961	1.2743	1.26025	1.21126	1.56	1.747
1.2911	1.16961	1.2925	1.21387	1.298	1.28706	1.2973	1.22498	1.02893	1.05331	1.39	1.4595
1.2911	1.19491	1.2933	1.23669	1.298	1.30028	1.2973	1.23847			1.06	0.9964
1.2914	1.1646	1.2933	1.25005	1.2986	1.25971	1.2973	1.27576			0.97	0.8924
1.2914	1.20761	1.2938	1.25629	1.2987	1.22992	1.2973	1.28249			1.7	1.462
1.2933	1.20332	1.2941	1.20621	1.2993	1.25478	1.2973	1.2723			1.54	1.4322
1.2933	1.21337	1.2953	1.22253	1.2994	1.26084	1.298	1.23408			1.45	1.2035
1.2941	1.17355	1.2961	1.23162	1.3	1.26333	1.298	1.23078			1.32	1.0164
1.2941	1.19967	1.2966	1.2189	1.3	1.25327	1.2993	1.26499			1.19	0.9401
1.2949	1.20577	1.2973	1.1778	1.3	1.25327	1.2993	1.26161			1.13	0.8701
1.2953	1.1688	1.2973	1.2216	1.3	1.28334	1.2993	1.26839			0.88	0.7128
1.2953	1.18895	1.2973	1.21151	1.3007	1.24538	1.2993	1.31257			0.79	0.6873
1.2953	1.21243	1.2973	1.23856	1.3007	1.265	1.3	1.26664			0.41	0.4674
1.2961	1.18552	1.2975	1.23291	1.3007	1.265	1.3	1.27998
1.2968	1.20488	1.2975	1.27409	1.302	1.25944	1.3007	1.23885
1.2968	1.20164	1.298	1.2109	1.3026	1.25458	1.3007	1.24542
1.2973	1.16418	1.298	1.23078	1.3026	1.28419	1.3007	1.25847
1.2973	1.18109	1.298	1.23739	1.3032	1.25966	1.3007	1.27159
1.2973	1.19464	1.2986	1.20071	1.3041	1.22504	1.302	1.23589
1.298	1.19111	1.2987	1.2331	1.3041	1.23172	1.302	1.24935
1.298	1.20764	1.2987	1.25908	1.3041	1.26895	1.302	1.27623
1.298	1.21094	1.2993	1.24449	1.3046	1.24069	1.302	1.27623
1.2987	1.22007	1.3	1.25003	1.3046	1.26055	1.302	1.2829
1.2987	1.22007	1.3	1.18001	1.3046	1.26718	1.3026	1.24803
1.3	1.17	1.3	1.22003	1.3046	1.26384	1.3026	1.25458
1.3	1.1667	1.3007	1.23566	1.3046	1.28704	1.3026	1.27106
1.3	1.21668	1.3007	1.23566	1.3046	1.2904	1.3026	1.26771
1.3007	1.18987	1.3007	1.24871	1.305	1.21527	1.3026	1.27433
1.3007	1.19643	1.3013	1.24425	1.3052	1.27205	1.3026	1.29737
1.3007	1.19319	1.3019	1.24935	1.3061	1.25816	1.3041	1.24872
1.3007	1.21599	1.302	1.20238	1.3067	1.25001	1.3041	1.27572
1.3007	1.21599	1.302	1.21915	1.3067	1.23997	1.3041	1.28251
1.3007	1.20626	1.302	1.23929	1.3067	1.23997	1.3046	1.25063
1.3007	1.20626	1.302	1.23929	1.3067	1.24665	1.3046	1.25063
1.3007	1.20626	1.3026	1.22506	1.3067	1.25997	1.3046	1.25725
1.3007	1.22587	1.3026	1.23489	1.3067	1.27333	1.3046	1.2804
1.3007	1.24216	1.3026	1.24807	1.3067	1.29	1.3046	1.2804
1.3013	1.20576	1.3032	1.23707	1.3067	1.28664	1.3046	1.30026
1.3013	1.24106	1.3032	1.24353	1.3072	1.27809	1.3052	1.28188
1.3014	1.14787	1.3032	1.25967	1.3082	1.24379	1.3061	1.23437
1.302	1.20237	1.3041	1.21482	1.3082	1.28151	1.3061	1.25817
1.3025	1.22036	1.3041	1.21154	1.3082	1.28488	1.3061	1.25476
1.3026	1.18552	1.3041	1.25207	1.3082	1.30203	1.3061	1.27176
1.3026	1.19208	1.3046	1.21427	1.3087	1.22921	1.3067	1.26337
1.3026	1.19208	1.3046	1.22089	1.3087	1.2359	1.3067	1.27
1.3026	1.18231	1.3046	1.22089	1.3087	1.25267	1.3067	1.25997
1.3026	1.19865	1.3046	1.24739	1.3087	1.27284	1.3072	1.28139
1.3026	1.18882	1.3046	1.23739	1.3087	1.27953	1.3072	1.27152
1.3026	1.21182	1.3052	1.21367	1.3087	1.28289	1.3077	1.25557
1.3026	1.202	1.3052	1.22018	1.3092	1.23817	1.3082	1.24727
1.3032	1.21773	1.3052	1.23314	1.3092	1.26447	1.3082	1.23692
1.3034	1.1707	1.3052	1.23632	1.3092	1.25457	1.3082	1.25749
1.3034	1.20515	1.3052	1.25256	1.3092	1.26778	1.3082	1.27121
1.3038	1.21392	1.3052	1.25256	1.3092	1.28751	1.3087	1.24263
1.3041	1.18447	1.3052	1.24284	1.3097	1.26617	1.3087	1.26949
1.3041	1.20143	1.3052	1.25908	1.3103	1.24657	1.3092	1.25787
1.3046	1.18114	1.3067	1.22668	1.3108	1.25877	1.3092	1.26451
1.3046	1.19439	1.3067	1.23999	1.3108	1.26553	1.3092	1.2546
1.3046	1.20102	1.3067	1.24668	1.3108	1.27908	1.3097	1.28553
1.3046	1.20102	1.3067	1.26339	1.3113	1.25394	1.3097	1.31133
1.3046	1.20102	1.3072	1.22913	1.3113	1.25069	1.3108	1.24528
1.3046	1.20763	1.3072	1.27485	1.3113	1.28044	1.3108	1.26219
1.3052	1.19413	1.3077	1.23787	1.3113	1.28044	1.3108	1.25878
1.3052	1.20059	1.3077	1.25388	1.3113	1.28701	1.3108	1.26554
1.3052	1.2071	1.3077	1.25388	1.3113	1.28376	1.3108	1.27909
1.3052	1.22658	1.3077	1.24427	1.3117	1.27207	1.3108	1.28578
1.3052	1.21694	1.3077	1.24427	1.3117	1.27533	1.3113	1.24072
1.3057	1.20352	1.3082	1.20616	1.3129	1.24117	1.3113	1.25069
1.3057	1.25765	1.3082	1.23353	1.3129	1.26161	1.3113	1.25727
1.3061	1.21053	1.3087	1.22587	1.3129	1.26836	1.3113	1.2937
1.3062	1.23127	1.3092	1.20855	1.3133	1.25004	1.3117	1.29148
1.3067	1.19338	1.3092	1.23486	1.3133	1.27002	1.3121	1.31498
1.3067	1.21664	1.3092	1.25134	1.3133	1.26658	1.3129	1.2854
1.3067	1.21338	1.3092	1.24807	1.3133	1.26658	1.3133	1.26662
1.3072	1.2095	1.3092	1.24807	1.3133	1.29665	1.3133	1.30331
1.3072	1.20625	1.3092	1.25465	1.3137	1.26503	1.3137	1.25848
1.3072	1.22254	1.3092	1.27112	1.3137	1.26503	1.3137	1.265
1.3072	1.23894	1.3092	1.26122	1.3137	1.26503	1.3137	1.2945
1.3077	1.18657	1.3097	1.221	1.3137	1.28142	1.3137	1.29112
1.3077	1.20259	1.3097	1.22747	1.3137	1.28795	1.3141	1.29226
1.3082	1.22106	1.3097	1.22747	1.3141	1.29229	1.3141	1.29868
1.3082	1.23993	1.3097	1.2468	1.3154	1.25611	1.3151	1.3021
1.3082	1.23048	1.3097	1.26285	1.3154	1.3064	1.3154	1.25942
1.3082	1.23677	1.3108	1.21828	1.3158	1.27435	1.3154	1.26617
1.3087	1.19902	1.3108	1.22504	1.3176	1.27571	1.3154	1.27958
1.3087	1.23253	1.3113	1.21429	1.3176	1.26551	1.3154	1.26952
1.3092	1.1987	1.3113	1.23074	1.3179	1.27379	1.3154	1.27623
1.3092	1.2118	1.3113	1.25066	1.3182	1.26557	1.3154	1.29634
1.3097	1.21774	1.3117	1.23962	1.3182	1.28184	1.3158	1.27765
1.3097	1.22415	1.3117	1.23632	1.3197	1.29218	1.3176	1.28922
1.3103	1.17418	1.3117	1.24285	1.32	1.2633	1.3179	1.25066
1.3117	1.20709	1.3117	1.26231	1.32	1.2533	1.3179	1.26723
1.3121	1.22898	1.3133	1.23331	1.32	1.27002	1.3182	1.28188
1.3121	1.22898	1.3137	1.23881	1.32	1.28999	1.32	1.2567
1.3137	1.18008	1.3141	1.30518	1.3219	1.29522	1.32	1.27999
1.3145	1.21475	1.3161	1.26288	1.3224	1.26116	1.32	1.3033
1.3145	1.23367	1.3182	1.25585	1.3224	1.30394	1.3208	1.30279
1.3154	1.18895	1.32	1.24337	1.3226	1.27907	1.3311	1.26223
1.483	1.42172	1.4863	1.46232	1.4865	1.52022	1.4792	1.52426
1.4863	1.4143	1.4898	1.46592	1.4868	1.55258	1.4832	1.53024
1.4865	1.44257	1.4898	1.46592	1.4898	1.52045	1.4898	1.51705
1.4867	1.45002	1.4898	1.46257	1.4898	1.52385	1.4898	1.55445
1.4895	1.3882	1.4899	1.49334	1.4899	1.51683	1.4899	1.5537
1.4897	1.40348	1.4902	1.53262	1.4899	1.54029	1.4899	1.54365
1.4897	1.40348	1.493	1.46121	1.4899	1.53024	1.4899	1.5504
1.4897	1.42418	1.4932	1.46913	1.4899	1.5537	1.4901	1.53641
1.4899	1.41951	1.4932	1.47969	1.493	1.49656	1.4901	1.56292
1.4899	1.43627	1.4932	1.49667	1.4932	1.49316	1.4931	1.47231
1.4899	1.44297	1.4933	1.47323	1.4932	1.5067	1.4931	1.51393
1.4902	1.44123	1.4966	1.45232	1.4932	1.5067	1.4932	1.52021
1.493	1.39436	1.4966	1.43451	1.4932	1.52368	1.4932	1.53076
1.493	1.41198	1.4966	1.45577	1.4932	1.51346	1.4932	1.53429
1.4931	1.38541	1.4966	1.45577	1.4932	1.50004	1.4932	1.54117
1.4931	1.39237	1.4966	1.48662	1.4932	1.52017	1.4933	1.52996
1.4931	1.40978	1.4966	1.47277	1.4932	1.53714	1.4933	1.54668
1.4932	1.411	1.4966	1.44837	1.4932	1.52693	1.4934	1.53616
1.4932	1.40067	1.4966	1.49334	1.4932	1.53372	1.4934	1.56246
1.4932	1.43926	1.4966	1.48322	1.4933	1.52331	1.4934	1.55256
1.4932	1.42904	1.4966	1.46938	1.4933	1.52006	1.4935	1.54552
1.4932	1.44597	1.4966	1.46938	1.4933	1.52672	1.4935	1.56176
1.4933	1.43005	1.4966	1.49998	1.4933	1.52672	1.4965	1.48245
1.4933	1.45328	1.4966	1.47614	1.4933	1.54332	1.4965	1.48226
1.4934	1.45071	1.4966	1.46216	1.4933	1.53336	1.4966	1.53359
1.4965	1.39518	1.4966	1.46216	1.4933	1.56007	1.4966	1.53027
1.4966	1.39794	1.4967	1.47055	1.4966	1.53362	1.4966	1.51378
1.4966	1.3897	1.4967	1.47685	1.4966	1.52357	1.4966	1.53411
1.4966	1.4262	1.4967	1.50643	1.4966	1.52051	1.4966	1.51032
1.4966	1.42179	1.4967	1.49337	1.4966	1.52051	1.4966	1.55374
1.4966	1.43963	1.5	1.44593	1.4966	1.54033	1.4966	1.54088
1.4966	1.43963	1.5	1.50974	1.4966	1.51704	1.4966	1.56046
1.4966	1.42074	1.5	1.48339	1.4966	1.51377	1.4966	1.55035
1.4966	1.45639	1.5	1.48339	1.4966	1.52388	1.4966	1.55035
1.4966	1.42763	1.5	1.45943	1.4966	1.52067	1.4966	1.53446
1.4966	1.41727	1.5	1.45541	1.4966	1.53065	1.4966	1.55449
1.4966	1.45299	1.5	1.4764	1.4966	1.53065	1.4966	1.54426
1.4966	1.44893	1.5	1.4662	1.4967	1.51659	1.4966	1.531
1.4966	1.43452	1.5	1.5099	1.4967	1.53599	1.4966	1.55786
1.4966	1.43452	1.5	1.52924	1.4967	1.52318	1.4967	1.55297
1.4966	1.44141	1.5	1.48313	1.5	1.49992	1.4967	1.57946
1.4967	1.45698	1.5	1.50654	1.5	1.49993	1.5	1.54226
1.4967	1.44705	1.5	1.4589	1.5	1.50671	1.5	1.52326
1.5	1.41556	1.5	1.4589	1.5	1.56174	1.5	1.49994
1.5	1.41093	1.5	1.4589	1.5	1.49318	1.5	1.5267
1.5	1.41783	1.5	1.4899	1.5	1.53665	1.5	1.54324
1.5	1.44337	1.5	1.47978	1.5	1.53665	1.5	1.54996
1.5	1.42906	1.5	1.49996	1.5	1.52363	1.5	1.54996
1.5	1.37679	1.5	1.45137	1.5	1.52363	1.5	1.52694
1.5	1.42468	1.5	1.48284	1.5	1.50685	1.5	1.55661
1.5	1.41429	1.5	1.50348	1.5	1.54003	1.5	1.54675
1.5	1.44604	1.5033	1.46353	1.5	1.53713	1.5	1.53371
1.5	1.43584	1.5033	1.4934	1.5	1.51038	1.5	1.5308
1.5	1.43584	1.5033	1.48665	1.5	1.53764	1.5	1.56329
1.5	1.42119	1.5033	1.49992	1.5	1.54113	1.5	1.55335
1.5	1.41673	1.5034	1.45979	1.5	1.51404	1.5	1.54044
1.5033	1.41401	1.5034	1.44217	1.5033	1.53969	1.5	1.54044
1.5033	1.44709	1.5034	1.47325	1.5033	1.52978	1.5	1.5274
1.5033	1.4537	1.5034	1.46988	1.5033	1.53644	1.5	1.52087
1.5033	1.47688	1.5034	1.46596	1.5033	1.55295	1.5	1.53472
1.5034	1.42622	1.5034	1.4414	1.5033	1.56952	1.5033	1.52318
1.5034	1.42174	1.5034	1.47654	1.5034	1.51366	1.5033	1.53644
1.5034	1.41152	1.5034	1.4933	1.5034	1.52358	1.5033	1.54305
1.5034	1.42852	1.5034	1.48327	1.5034	1.52358	1.5034	1.52689
1.5034	1.41838	1.5034	1.47952	1.5034	1.52358	1.5034	1.51687
1.5034	1.43961	1.5034	1.46938	1.5034	1.54034	1.5034	1.51687
1.5034	1.43961	1.5034	1.48638	1.5034	1.5273	1.5034	1.53362
1.5034	1.43538	1.5034	1.48638	1.5034	1.5273	1.5034	1.53699
1.5034	1.42074	1.5034	1.47616	1.5034	1.53697	1.5034	1.5409
1.5034	1.45637	1.5034	1.46212	1.5034	1.5437	1.5034	1.53069
1.5034	1.44634	1.5034	1.49666	1.5034	1.53065	1.5034	1.54769
1.5034	1.44217	1.5034	1.48294	1.5034	1.53065	1.5034	1.56714
1.5034	1.43195	1.5034	1.47924	1.5034	1.53065	1.5034	1.56714
1.5034	1.43195	1.5034	1.46903	1.5035	1.49643	1.5034	1.54425
1.5034	1.43195	1.5066	1.5296	1.5065	1.56823	1.5034	1.54135
1.5034	1.42758	1.5067	1.49669	1.5066	1.5526	1.5034	1.53101
1.5034	1.42758	1.5067	1.49669	1.5067	1.53666	1.5034	1.53101
1.5034	1.45307	1.5067	1.51998	1.5067	1.52673	1.5035	1.51042
1.5034	1.43873	1.5068	1.4554	1.5067	1.54333	1.5035	1.5419
1.5034	1.46983	1.5068	1.45894	1.5067	1.54675	1.5066	1.55588
1.5067	1.45329	1.5068	1.48994	1.5068	1.5304	1.5066	1.56906
1.5067	1.47331	1.5068	1.49673	1.5068	1.5376	1.5066	1.56906
1.5068	1.41902	1.5068	1.48647	1.5098	1.54906	1.5066	1.56573
1.5068	1.42112	1.5068	1.48281	1.5099	1.54964	1.5066	1.58221
1.5069	1.39593	1.5068	1.49321	1.5101	1.53026	1.5067	1.55664
1.5069	1.39593	1.5068	1.50679	1.5101	1.537	1.5067	1.55664
1.5069	1.43061	1.5069	1.45489	1.5102	1.53407	1.5067	1.54671
1.5069	1.42011	1.5099	1.4834	1.5102	1.52387	1.5067	1.56007
1.5069	1.42703	1.5099	1.51321	1.5102	1.52387	1.5068	1.5439
1.5098	1.48371	1.5101	1.44301	1.5102	1.52387	1.5068	1.54445
1.5101	1.43625	1.5101	1.47992	1.5102	1.54087	1.5068	1.54445
1.5102	1.46258	1.5101	1.49334	1.5102	1.54767	1.5068	1.53421
1.5102	1.45238	1.5101	1.49667	1.5133	1.52006	1.5099	1.56621
1.5103	1.43793	1.5101	1.50341	1.5137	1.50685	1.5099	1.57943
1.5135	1.44253	1.5102	1.46593	1.5137	1.51373	1.5102	1.54088
1.5137	1.44168	1.5102	1.45572	1.5137	1.52059	1.5102	1.55447
1.5139	1.43399	1.5105	1.45805	1.5137	1.53762	1.5102	1.55107
1.517	1.42852	1.5137	1.46912	1.5137	1.53762	1.5103	1.54477
1.517	1.43196	1.517	1.49654	1.5166	1.54967	1.5105	1.51739
1.5232	1.46035	1.5203	1.51692	1.5166	1.57282	1.5106	1.5177
1.6712	1.77388	1.6733	1.86994	1.6755	1.93536	1.6711	1.90784
1.6779	1.75005	1.6781	1.84923	1.6774	1.95966	1.6733	1.93328
1.6781	1.75339	1.6781	1.84589	1.6779	1.9246	1.6757	1.91557
1.6781	1.77738	1.6803	1.83155	1.6781	1.90071	1.6757	1.91887
1.6783	1.73609	1.6803	1.83832	1.68	1.93004	1.6776	1.9572
1.6783	1.75341	1.6806	1.80216	1.6803	1.89631	1.6776	1.9572
1.68	1.79341	1.6824	1.8548	1.6803	1.90315	1.68	1.91009
1.68	1.80993	1.6824	1.87513	1.6803	1.94734	1.68	1.91671
1.6806	1.74652	1.6828	1.82578	1.6806	1.8923	1.68	1.91671
1.6806	1.75341	1.6828	1.82251	1.6806	1.88895	1.6821	1.92215
1.6824	1.79735	1.6828	1.85006	1.6824	1.9053	1.6821	1.94202
1.6828	1.72246	1.6842	1.87499	1.6824	1.9053	1.6824	1.89854
1.6828	1.7397	1.6846	1.84402	1.6824	1.9223	1.6824	1.9121
1.6828	1.78105	1.6846	1.83399	1.6824	1.92906	1.6824	1.9121
1.6828	1.7707	1.6846	1.84734	1.6828	1.89133	1.6824	1.91886
1.6831	1.72534	1.6849	1.81851	1.6842	1.94401	1.6824	1.92558
1.6831	1.72534	1.6849	1.83553	1.6842	1.95393	1.6824	1.94256
1.6831	1.75357	1.6849	1.82537	1.6846	1.88765	1.6824	1.96961
1.6846	1.78695	1.6849	1.84243	1.6846	1.90109	1.6842	1.93743
1.6849	1.77057	1.6849	1.8561	1.6846	1.93797	1.6842	1.94401
1.6849	1.76015	1.6853	1.84089	1.6846	1.92793	1.6842	1.93411
1.6849	1.77734	1.6871	1.82134	1.6846	1.94137	1.6846	1.91782
1.6849	1.76701	1.6871	1.84512	1.6849	1.89719	1.6846	1.93131
1.6849	1.78424	1.6871	1.85197	1.6849	1.90405	1.6846	1.93131
1.6853	1.75342	1.6871	1.84175	1.6849	1.8938	1.6846	1.94474
1.6871	1.74998	1.6871	1.85875	1.6849	1.91772	1.6846	1.93463
1.6871	1.77039	1.6871	1.87584	1.6867	1.92659	1.6849	1.90074
1.6871	1.77716	1.6875	1.82297	1.6867	1.93331	1.6849	1.92126
1.6871	1.80094	1.6875	1.82988	1.6867	1.94663	1.6849	1.92126
1.6871	1.80434	1.6875	1.8264	1.6867	1.95326	1.6867	1.93331
1.6871	1.81803	1.6875	1.84383	1.6867	1.95994	1.6867	1.93331
1.6875	1.77086	1.6875	1.8333	1.6871	1.88955	1.6867	1.94662
1.6875	1.77086	1.6892	1.83786	1.6871	1.90655	1.6867	1.94662
1.6875	1.76738	1.6892	1.85137	1.6871	1.91333	1.6871	1.90316
1.6875	1.77429	1.6897	1.78807	1.6871	1.91333	1.6871	1.92015
1.6892	1.78042	1.6897	1.7949	1.6871	1.9201	1.6871	1.90993
1.6892	1.80071	1.6897	1.81889	1.6871	1.90995	1.6871	1.92693
1.6892	1.80071	1.6897	1.81564	1.6871	1.92696	1.6871	1.91671
1.6897	1.72252	1.6897	1.83272	1.6871	1.91673	1.6871	1.9508
1.6897	1.76734	1.6897	1.82947	1.6871	1.93374	1.6875	1.8854
1.6897	1.77425	1.6897	1.84316	1.6887	1.94861	1.6875	1.89236
1.6901	1.74987	1.6901	1.82041	1.6887	1.9552	1.6875	1.88892
1.6913	1.80702	1.6908	1.86188	1.6892	1.89855	1.6879	1.88468
1.6918	1.75685	1.6913	1.84397	1.6892	1.93583	1.6887	1.94533
1.6918	1.76368	1.6913	1.85743	1.6892	1.93583	1.6887	1.94533
1.6918	1.77055	1.6918	1.80479	1.6892	1.93234	1.6892	1.89526
1.6918	1.77738	1.6918	1.8185	1.6892	1.93912	1.6892	1.92905
1.6918	1.77738	1.6918	1.84234	1.6897	1.88795	1.6892	1.95936
1.6918	1.77738	1.6918	1.8322	1.6897	1.90169	1.6897	1.90174
1.6918	1.78425	1.6923	1.81292	1.6897	1.90861	1.6897	1.89141
1.6918	1.78425	1.6923	1.83043	1.6897	1.91547	1.6897	1.89141
1.6918	1.77385	1.6939	1.8146	1.6897	1.92238	1.6897	1.91543
1.6918	1.77385	1.6939	1.84517	1.6913	1.89776	1.6897	1.91202
1.6923	1.71848	1.6939	1.83496	1.6913	1.91449	1.6901	1.87668
1.6923	1.72907	1.6939	1.83496	1.6913	1.92792	1.6913	1.92455
1.6923	1.72907	1.6939	1.85196	1.6918	1.8665	1.6913	1.93798
1.6923	1.73613	1.6939	1.85196	1.6918	1.89722	1.6913	1.93798
1.6923	1.7431	1.6939	1.84175	1.6918	1.88698	1.6913	1.92796
1.6923	1.77436	1.6939	1.85875	1.6918	1.91092	1.6918	1.88699
1.6923	1.76409	1.6939	1.84854	1.6918	1.91775	1.6918	1.90404
1.6929	1.73217	1.6939	1.84854	1.6918	1.93146	1.6918	1.89391
1.6939	1.77037	1.6944	1.79518	1.6918	1.93832	1.6918	1.90761
1.6939	1.78737	1.6944	1.80902	1.6923	1.88282	1.6918	1.92461
1.6939	1.79761	1.6944	1.81241	1.6933	1.92655	1.6918	1.91439
1.6944	1.757	1.6944	1.81938	1.6933	1.94662	1.6918	1.92131
1.695	1.76058	1.6944	1.82631	1.6939	1.90314	1.6918	1.95202
1.6959	1.80067	1.6944	1.83328	1.6939	1.92015	1.6923	1.89325
1.6966	1.77768	1.6944	1.85769	1.6939	1.90993	1.6923	1.90727
1.6966	1.7914	1.6959	1.82432	1.6939	1.90993	1.6933	1.9101
1.6972	1.7499	1.6959	1.82432	1.6939	1.90993	1.6939	1.88952
1.6972	1.7499	1.6959	1.84131	1.6939	1.90993	1.6939	1.8963
1.6972	1.75697	1.6959	1.85484	1.6944	1.86802	1.6939	1.9133
1.6986	1.76019	1.6959	1.84465	1.6944	1.88192	1.6939	1.90996
1.6986	1.78422	1.6959	1.86829	1.6944	1.90616	1.6939	1.92354
1.6986	1.7911	1.6959	1.85809	1.6959	1.9155	1.6939	1.95411
1.6993	1.73944	1.6966	1.81198	1.6959	1.91883	1.6944	1.89582
1.6993	1.75005	1.6966	1.81891	1.6959	1.91883	1.6944	1.90279
1.6993	1.77436	1.6966	1.80876	1.6966	1.89479	1.6944	1.90279
1.7	1.7322	1.6966	1.81561	1.6966	1.88446	1.6959	1.91547
1.7007	1.78057	1.6966	1.83268	1.6966	1.90171	1.6959	1.9358
1.7007	1.78737	1.6966	1.85333	1.6972	1.89443	1.6959	1.9256
1.7007	1.77717	1.6972	1.81337	1.698	1.91447	1.6966	1.90858
1.7007	1.79417	1.6986	1.81501	1.6986	1.90071	1.6966	1.89826
1.7007	1.80097	1.6986	1.80479	1.6986	1.90071	1.6966	1.90519
1.7014	1.73262	1.6986	1.84238	1.6986	1.91773	1.6966	1.91198
1.7014	1.75348	1.6986	1.85611	1.6986	1.92809	1.6972	1.90852
1.7014	1.75348	1.6993	1.78846	1.6993	1.92126	1.698	1.92123
1.7021	1.76411	1.6993	1.81993	1.7	1.89674	1.698	1.94469
1.7034	1.76381	1.6993	1.81639	1.7007	1.88951	1.6986	1.90069
1.7042	1.73589	1.6993	1.82346	1.7007	1.90312	1.6986	1.9177
1.7042	1.74993	1.7007	1.85876	1.7007	1.94053	1.6986	1.92463
1.7042	1.75348	1.7007	1.85536	1.7007	1.94733	1.6993	1.89328
1.7042	1.77104	1.7014	1.83333	1.7014	1.88888	1.7	1.93676
1.7055	1.76021	1.7027	1.86159	1.7027	1.91203	1.7007	1.90993
1.7063	1.74639	1.7034	1.83264	1.7027	1.92902	1.702	1.92553
1.7075	1.78056	1.7034	1.83264	1.7034	1.88099	1.7027	1.92905
1.7083	1.75702	1.7034	1.84644	1.7034	1.92239	1.7027	1.92554
1.7083	1.76041	1.7034	1.85338	1.7047	1.91447	1.7034	1.91552
1.7083	1.77784	1.7055	1.84588	1.7055	1.91085	1.7055	1.93149
1.7092	1.73219	1.7083	1.82633	1.7103	1.89828	1.7095	1.9628
1.8725	2.15776	1.8725	2.21484	1.8699	2.26027	1.8658	2.26855
1.8733	2.15995	1.8759	2.21376	1.8716	2.27016	1.8699	2.24663
1.8733	2.17325	1.8784	2.21291	1.8767	2.27049	1.8716	2.27368
1.8733	2.17325	1.8784	2.21621	1.8767	2.27727	1.8725	2.27528
1.8776	2.1292	1.8792	2.2048	1.8776	2.2722	1.8725	2.28191
1.8784	2.1385	1.8792	2.22155	1.8776	2.26875	1.8767	2.24656
1.8784	2.14528	1.8792	2.22155	1.8784	2.27368	1.8767	2.27048
1.8784	2.15201	1.8792	2.21144	1.8784	2.28046	1.8767	2.26713
1.8792	2.15774	1.8792	2.21817	1.8784	2.27024	1.8767	2.28418
1.8792	2.15435	1.8792	2.23492	1.8792	2.27189	1.8776	2.26537
1.8792	2.16109	1.8836	2.19182	1.8828	2.24477	1.8776	2.25515
1.8836	2.14385	1.8836	2.21567	1.8828	2.26896	1.8776	2.27215
1.8844	2.1462	1.8836	2.20545	1.8836	2.25342	1.8776	2.26881
1.8844	2.1462	1.8844	2.20406	1.8836	2.27044	1.8776	2.30624
1.8844	2.13599	1.8844	2.20406	1.8836	2.27044	1.8784	2.28045
1.8844	2.13599	1.8844	2.19385	1.8836	2.26031	1.8784	2.27697
1.8844	2.14288	1.8844	2.21085	1.8836	2.26031	1.8784	2.29396
1.8844	2.14967	1.8844	2.20064	1.8836	2.27738	1.8784	2.30747
1.8851	2.15209	1.8844	2.20743	1.8836	2.27738	1.8792	2.28196
1.8851	2.15209	1.8851	2.21292	1.8836	2.27394	1.8819	2.28814
1.8851	2.18247	1.8851	2.21292	1.8836	2.28087	1.8828	2.25174
1.8859	2.17111	1.8851	2.21292	1.8844	2.26199	1.8828	2.26898
1.8859	2.17111	1.8851	2.20273	1.8844	2.27899	1.8828	2.26551
1.8859	2.1611	1.8851	2.20952	1.8844	2.26878	1.8828	2.26551
1.8859	2.1611	1.8851	2.20952	1.8844	2.27557	1.8828	2.26551
1.8859	2.16785	1.8851	2.22646	1.8844	2.27557	1.8836	2.27051
1.8859	2.16785	1.8851	2.21617	1.8844	2.27557	1.8836	2.26029
1.8859	2.16785	1.8851	2.23316	1.8851	2.27017	1.8836	2.26713
1.8859	2.16785	1.8851	2.22296	1.8851	2.27017	1.8836	2.29786
1.8859	2.1745	1.8859	2.22155	1.8851	2.28717	1.8836	2.28765
1.8867	2.16343	1.8859	2.21145	1.8851	2.28717	1.8844	2.26201
1.8867	2.17668	1.8859	2.2282	1.8851	2.27696	1.8844	2.26201
1.8874	2.18879	1.8859	2.2282	1.8851	2.27696	1.8844	2.27901
1.8874	2.19539	1.8859	2.23495	1.8851	2.27696	1.8844	2.26881
1.8897	2.1345	1.8859	2.23495	1.8851	2.27696	1.8844	2.2858
1.8897	2.138	1.8859	2.23495	1.8851	2.29391	1.8851	2.28713
1.8904	2.13345	1.8859	2.22484	1.8851	2.28371	1.8851	2.28713
1.8904	2.15758	1.8859	2.22484	1.8851	2.28371	1.8851	2.27694
1.8904	2.16439	1.8859	2.22484	1.8897	2.2689	1.8851	2.27694
1.8904	2.16439	1.8859	2.23159	1.8897	2.25859	1.8851	2.30067
1.8904	2.154	1.8867	2.22666	1.8897	2.25859	1.8851	2.29048
1.8904	2.16086	1.8897	2.18281	1.8897	2.25859	1.8889	2.26036
1.8912	2.14281	1.8897	2.18976	1.8897	2.27585	1.8889	2.26036
1.8912	2.15981	1.8904	2.20194	1.8897	2.27585	1.8889	2.25704
1.8912	2.15981	1.8904	2.19182	1.8897	2.28964	1.8889	2.2743
1.8912	2.15981	1.8904	2.20884	1.8904	2.26031	1.8889	2.26389
1.8912	2.15981	1.8904	2.20884	1.8904	2.26031	1.8897	2.25165
1.8912	2.17342	1.8904	2.19863	1.8904	2.26031	1.8897	2.27584
1.8919	2.15206	1.8912	2.20059	1.8904	2.27733	1.8897	2.26545
1.8919	2.16905	1.8912	2.20059	1.8904	2.27733	1.8897	2.26545
1.8919	2.15877	1.8912	2.20739	1.8904	2.26711	1.8904	2.26026
1.8919	2.16553	1.8912	2.20739	1.8904	2.26711	1.8904	2.27727
1.8919	2.18252	1.8912	2.22439	1.8904	2.26711	1.8904	2.27727
1.8919	2.17233	1.8919	2.21968	1.8904	2.27396	1.8904	2.27727
1.8926	2.17112	1.8919	2.21968	1.8904	2.27396	1.8904	2.28422
1.8926	2.17788	1.8919	2.22649	1.8904	2.27396	1.8904	2.29102
1.8926	2.17788	1.8919	2.22649	1.8904	2.27396	1.8912	2.27901
1.8926	2.17788	1.8919	2.22649	1.8904	2.29098	1.8912	2.27901
1.8926	2.17788	1.8919	2.23995	1.8912	2.28582	1.8912	2.27901
1.8926	2.1913	1.8919	2.22977	1.8912	2.28582	1.8912	2.27901
1.8926	2.18796	1.8926	2.23499	1.8912	2.27562	1.8912	2.27901
1.8933	2.17677	1.8951	2.19586	1.8912	2.27562	1.8912	2.26882
1.8933	2.19329	1.8958	2.19792	1.8912	2.27562	1.8912	2.26882
1.8933	2.19329	1.8958	2.19445	1.8912	2.29263	1.8912	2.28581
1.8933	2.19329	1.8966	2.18973	1.8912	2.29263	1.8912	2.28581
1.8933	2.19329	1.8966	2.21041	1.8912	2.28242	1.8912	2.27562
1.8958	2.13897	1.8973	2.20888	1.8912	2.28242	1.8912	2.29262
1.8958	2.14588	1.8973	2.19868	1.8912	2.28923	1.8912	2.29262
1.8966	2.14836	1.8973	2.19868	1.8919	2.28713	1.8919	2.27699
1.8973	2.1403	1.8973	2.21569	1.8919	2.27694	1.8919	2.27699
1.8973	2.16445	1.8973	2.2055	1.8919	2.28375	1.8951	2.27262
1.898	2.15986	1.8973	2.22938	1.8919	2.3074	1.8958	2.27778
1.898	2.15986	1.8973	2.21918	1.8951	2.25864	1.8966	2.26891
1.898	2.15986	1.8973	2.21918	1.8958	2.26041	1.8966	2.27587
1.898	2.15649	1.898	2.22445	1.8958	2.26388	1.8966	2.27587
1.898	2.17349	1.898	2.21427	1.8966	2.26895	1.8966	2.26549
1.898	2.17349	1.898	2.23127	1.8966	2.26551	1.8966	2.26549
1.898	2.16321	1.898	2.23127	1.8966	2.27238	1.8966	2.29656
1.898	2.16321	1.898	2.22781	1.8966	2.27924	1.8973	2.29106
1.8986	2.15874	1.8986	2.22645	1.8973	2.27736	1.8973	2.28087
1.8986	2.17572	1.8986	2.223	1.8973	2.27398	1.898	2.28584
1.8986	2.16555	1.8986	2.223	1.8973	2.27398	1.898	2.29938
1.8986	2.17232	1.8986	2.22967	1.8973	2.27398	1.8986	2.3074
1.8993	2.17782	1.8986	2.23649	1.898	2.28578	1.9021	2.2797
1.8993	2.18459	1.8993	2.23494	1.898	2.29259	1.9028	2.2742
1.8993	2.18118	1.9028	2.20486	1.898	2.29259	1.9028	2.2742
1.9	2.17675	1.9028	2.20132	1.898	2.29259	1.9028	2.26392
1.9	2.18343	1.9028	2.20829	1.898	2.2824	1.9028	2.26392
1.9	2.20662	1.9034	2.20353	1.898	2.29603	1.9028	2.27084
1.9028	2.1459	1.9034	2.20353	1.8986	2.30072	1.9034	2.2758
1.9034	2.16215	1.9034	2.2104	1.9021	2.25514	1.9034	2.26543
1.9041	2.17122	1.9041	2.22247	1.9028	2.27421	1.9034	2.28964
1.9048	2.1632	1.9041	2.23286	1.9028	2.27421	1.9041	2.28085
1.9048	2.1632	1.9048	2.25165	1.9034	2.26547	1.9041	2.28085
1.9054	2.19607	1.9054	2.22976	1.9034	2.2896	1.9041	2.28085
1.9103	2.16904	1.906	2.23161	1.9041	2.28421	1.9041	2.28085
1.911	2.15408	1.906	2.24498	1.9041	2.28085	1.9041	2.30474
1.911	2.17126	1.9103	2.20354	1.9041	2.30475	1.9041	2.29456
1.9116	2.17689	1.9103	2.20354	1.9103	2.28614	1.9041	2.31161
1.9172	2.16208	1.9116	2.22101	1.911	2.3116	1.9085	2.28525

## Sheet: Figure 3b
Figure 3b	The Si-OH/Si and Ca-OH/Ca ratios of the bulk C-A-S-H structures generated at the studied Ca/Si and Al/Si ratios are compared with the experimental data from Duque-Redondo et al
Al/Si=0.05			Al/Si=0.10			Al/Si=0.15			Al/Si=0.15(interlayer)
Ca/Si	Si-OH	Ca-OH	Ca/Si	Si-OH	Ca-OH	Ca/Si	Si-OH	Ca-OH	Ca/Si	Si-OH	Ca-OH			Si-OH EXP
1.2848	0.2715	0.2165	1.2905	0.2838	0.1675	1.2968	0.2	0.1891	1.2933	0.3133	0.1907
1.2895	0.2895	0.25	1.2914	0.2583	0.1949	1.2973	0.2905	0.1615	1.2953	0.2819	0.1606
1.2905	0.2838	0.1937	1.2925	0.2925	0.1684	1.2973	0.3041	0.1719	1.2961	0.2829	0.203
1.2911	0.2152	0.2696	1.2925	0.3061	0.1789	1.298	0.2914	0.2041	1.2973	0.2635	0.1354			Ca-OH EXP
1.2911	0.2405	0.2892	1.2933	0.2933	0.2062	1.298	0.3046	0.2143	1.2973	0.277	0.1458
1.2914	0.2649	0.2205	1.2933	0.3067	0.2165	1.2986	0.3194	0.1283	1.2973	0.3041	0.1615
1.2914	0.298	0.241	1.2938	0.2375	0.2899	1.2987	0.2208	0.195	1.2973	0.3108	0.1667
1.2933	0.3	0.232	1.2941	0.2484	0.2172	1.2993	0.2993	0.1623	1.2973	0.3108	0.1719
1.2933	0.32	0.2526	1.2953	0.2953	0.2021	1.2994	0.2293	0.2402	1.298	0.2384	0.1531
1.2941	0.2549	0.2424	1.2961	0.2697	0.2183	1.3	0.2733	0.1795	1.298	0.245	0.1633
1.2941	0.281	0.2626	1.2966	0.3241	0.1702	1.3	0.2733	0.1846	1.2993	0.2993	0.1466
1.2949	0.2628	0.2871	1.2973	0.2568	0.1615	1.3	0.2733	0.1846	1.2993	0.3061	0.1571
1.2953	0.2819	0.2124	1.2973	0.2905	0.1823	1.3	0.2933	0.1949	1.2993	0.3129	0.1623
1.2953	0.302	0.228	1.2973	0.2905	0.1875	1.3007	0.2418	0.201	1.2993	0.3469	0.1832
1.2953	0.3154	0.2332	1.2973	0.3176	0.2083	1.3007	0.2614	0.2161	1.3	0.2867	0.1846
1.2961	0.2632	0.2335	1.2975	0.2342	0.2732	1.3007	0.2614	0.2161	1.3	0.3	0.1949
1.2968	0.2581	0.2687	1.2975	0.2658	0.2927	1.302	0.2752	0.1701	1.3007	0.2353	0.1859
1.2968	0.2645	0.2786	1.298	0.2649	0.2092	1.3026	0.2566	0.202	1.3007	0.2418	0.191
1.2973	0.2838	0.2031	1.298	0.2848	0.2245	1.3026	0.2763	0.2121	1.3007	0.2549	0.201
1.2973	0.2905	0.2031	1.298	0.2914	0.2296	1.3032	0.2387	0.2277	1.3007	0.268	0.2111
1.2973	0.3041	0.2135	1.2986	0.3125	0.1497	1.3041	0.2568	0.1503	1.302	0.2617	0.1546
1.298	0.2848	0.2449	1.2987	0.2532	0.235	1.3041	0.2635	0.1554	1.302	0.2752	0.1649
1.298	0.2914	0.2449	1.2987	0.2792	0.255	1.3041	0.2905	0.171	1.302	0.302	0.1856
1.298	0.3046	0.2602	1.2993	0.3197	0.1937	1.3046	0.2384	0.1726	1.302	0.302	0.1856
1.2987	0.2792	0.275	1.3	0.225	0.2885	1.3046	0.2583	0.1878	1.302	0.3087	0.1907
1.2987	0.2792	0.275	1.3	0.24	0.1795	1.3046	0.2649	0.1929	1.3026	0.25	0.1869
1.3	0.26	0.2103	1.3	0.28	0.2103	1.3046	0.2715	0.203	1.3026	0.2566	0.1919
1.3	0.2667	0.2205	1.3007	0.2614	0.2312	1.3046	0.2848	0.2081	1.3026	0.2632	0.1919
1.3	0.3067	0.2462	1.3007	0.2614	0.2312	1.3046	0.298	0.2234	1.3026	0.2697	0.202
1.3007	0.2549	0.2462	1.3007	0.2745	0.2412	1.305	0.305	0.087	1.3026	0.2763	0.2071
1.3007	0.2614	0.2513	1.3013	0.2564	0.2709	1.3052	0.2468	0.2189	1.3026	0.2895	0.2121
1.3007	0.268	0.2613	1.3019	0.239	0.2947	1.3061	0.2857	0.1562	1.3041	0.2703	0.1451
1.3007	0.281	0.2663	1.302	0.2685	0.1907	1.3067	0.2533	0.1735	1.3041	0.2973	0.1658
1.3007	0.281	0.2663	1.302	0.2752	0.1907	1.3067	0.2533	0.1786	1.3041	0.3041	0.171
1.3007	0.281	0.2714	1.302	0.2953	0.2062	1.3067	0.2533	0.1786	1.3046	0.2583	0.1827
1.3007	0.281	0.2714	1.302	0.2953	0.2062	1.3067	0.26	0.1837	1.3046	0.2583	0.1827
1.3007	0.281	0.2714	1.3026	0.2566	0.2172	1.3067	0.2733	0.1939	1.3046	0.2649	0.1878
1.3007	0.3007	0.2864	1.3026	0.2763	0.2374	1.3067	0.2867	0.2041	1.3046	0.2781	0.1929
1.3007	0.3072	0.2864	1.3026	0.2895	0.2475	1.3067	0.2933	0.2041	1.3046	0.2781	0.1929
1.3013	0.2564	0.2906	1.3032	0.2452	0.2475	1.3067	0.3	0.2143	1.3046	0.298	0.2081
1.3013	0.2821	0.3054	1.3032	0.2516	0.2525	1.3072	0.268	0.23	1.3052	0.2662	0.2289
1.3014	0.2808	0.1789	1.3032	0.2774	0.2772	1.3082	0.2877	0.1518	1.3061	0.2721	0.1406
1.302	0.3087	0.2423	1.3041	0.277	0.1813	1.3082	0.3151	0.1675	1.3061	0.2857	0.1458
1.3025	0.216	0.327	1.3041	0.2838	0.1917	1.3082	0.3288	0.1832	1.3061	0.2925	0.1562
1.3026	0.2566	0.2374	1.3041	0.3243	0.2228	1.3082	0.3356	0.1832	1.3061	0.2993	0.1562
1.3026	0.2632	0.2424	1.3046	0.2517	0.203	1.3087	0.2483	0.1641	1.3067	0.2667	0.1735
1.3026	0.2632	0.2424	1.3046	0.2583	0.2081	1.3087	0.255	0.1692	1.3067	0.2733	0.1786
1.3026	0.2632	0.2475	1.3046	0.2583	0.2081	1.3087	0.2617	0.1692	1.3067	0.2733	0.1837
1.3026	0.2697	0.2475	1.3046	0.2848	0.2284	1.3087	0.2819	0.1846	1.3072	0.2614	0.21
1.3026	0.2697	0.2525	1.3046	0.2848	0.2335	1.3087	0.2886	0.1897	1.3072	0.2614	0.215
1.3026	0.2829	0.2576	1.3052	0.2273	0.2239	1.3087	0.302	0.2051	1.3077	0.3147	0.1123
1.3026	0.2829	0.2626	1.3052	0.2338	0.2289	1.3092	0.2237	0.1809	1.3082	0.2808	0.1309
1.3032	0.2645	0.2822	1.3052	0.2468	0.2388	1.3092	0.25	0.201	1.3082	0.2808	0.1361
1.3034	0.3103	0.1905	1.3052	0.2597	0.2537	1.3092	0.25	0.206	1.3082	0.3014	0.1518
1.3034	0.3448	0.2169	1.3052	0.2662	0.2537	1.3092	0.2632	0.2161	1.3082	0.3151	0.1623
1.3038	0.2468	0.3107	1.3052	0.2662	0.2537	1.3092	0.2829	0.2312	1.3087	0.2617	0.1641
1.3041	0.2973	0.2228	1.3052	0.2662	0.2587	1.3097	0.2387	0.2365	1.3087	0.2886	0.1846
1.3041	0.3041	0.2228	1.3052	0.2727	0.2587	1.3103	0.2966	0.1474	1.3092	0.2434	0.1859
1.3046	0.2583	0.2284	1.3067	0.28	0.2194	1.3108	0.2838	0.1804	1.3092	0.25	0.191
1.3046	0.2715	0.2386	1.3067	0.2933	0.2296	1.3108	0.2905	0.1856	1.3092	0.25	0.196
1.3046	0.2781	0.2437	1.3067	0.3	0.2347	1.3108	0.3041	0.1959	1.3097	0.2581	0.2414
1.3046	0.2781	0.2437	1.3067	0.3067	0.2347	1.3113	0.245	0.1869	1.3097	0.2839	0.2611
1.3046	0.2781	0.2437	1.3072	0.2484	0.23	1.3113	0.2517	0.197	1.3108	0.2703	0.1598
1.3046	0.2848	0.2487	1.3072	0.2941	0.265	1.3113	0.2715	0.2071	1.3108	0.277	0.1598
1.3052	0.2468	0.2587	1.3077	0.2436	0.2696	1.3113	0.2715	0.2071	1.3108	0.2838	0.1701
1.3052	0.2532	0.2637	1.3077	0.25	0.2696	1.3113	0.2781	0.2121	1.3108	0.2905	0.1753
1.3052	0.2597	0.2687	1.3077	0.25	0.2696	1.3113	0.2848	0.2222	1.3108	0.3041	0.1856
1.3052	0.2792	0.2836	1.3077	0.25	0.2745	1.3117	0.2403	0.2228	1.3108	0.3108	0.1907
1.3052	0.2792	0.2886	1.3077	0.25	0.2745	1.3117	0.2532	0.2376	1.3113	0.2318	0.1667
1.3057	0.242	0.2976	1.3082	0.2808	0.1623	1.3129	0.2721	0.1606	1.3113	0.2517	0.1869
1.3057	0.2866	0.3268	1.3082	0.3082	0.1832	1.3129	0.2925	0.1762	1.3113	0.2583	0.1919
1.3061	0.3197	0.224	1.3087	0.2752	0.2	1.3129	0.2993	0.1813	1.3113	0.2848	0.2071
1.3062	0.2375	0.3254	1.3092	0.2434	0.2211	1.3133	0.2467	0.1777	1.3117	0.2597	0.2277
1.3067	0.2867	0.2449	1.3092	0.2697	0.2412	1.3133	0.2667	0.1929	1.3121	0.2611	0.267
1.3067	0.3	0.25	1.3092	0.2763	0.2412	1.3133	0.2733	0.203	1.3129	0.3061	0.171
1.3067	0.3067	0.2602	1.3092	0.2829	0.2513	1.3133	0.2733	0.203	1.3133	0.2733	0.1929
1.3072	0.268	0.265	1.3092	0.2829	0.2513	1.3133	0.2933	0.2132	1.3133	0.3	0.2081
1.3072	0.2745	0.275	1.3092	0.2895	0.2563	1.3137	0.2484	0.2239	1.3137	0.2418	0.209
1.3072	0.281	0.275	1.3092	0.2961	0.2563	1.3137	0.2484	0.2239	1.3137	0.2484	0.2139
1.3072	0.3072	0.3	1.3092	0.2961	0.2613	1.3137	0.2484	0.2239	1.3137	0.268	0.2239
1.3077	0.2308	0.2794	1.3097	0.2323	0.2512	1.3137	0.2549	0.2239	1.3137	0.2745	0.2338
1.3077	0.2372	0.2794	1.3097	0.2387	0.2562	1.3137	0.2614	0.2289	1.3141	0.2436	0.2439
1.3082	0.2327	0.3125	1.3097	0.2387	0.2562	1.3141	0.2436	0.2537	1.3141	0.25	0.2488
1.3082	0.2516	0.3269	1.3097	0.2581	0.2709	1.3154	0.2685	0.1888	1.3151	0.3288	0.1771
1.3082	0.2516	0.3317	1.3097	0.2645	0.2709	1.3154	0.3087	0.2143	1.3154	0.2617	0.1684
1.3082	0.2579	0.3365	1.3108	0.2838	0.201	1.3158	0.2632	0.225	1.3154	0.2685	0.1735
1.3087	0.2886	0.2308	1.3108	0.2905	0.2062	1.3176	0.2838	0.1846	1.3154	0.2819	0.1837
1.3087	0.3221	0.2564	1.3113	0.245	0.2071	1.3176	0.2838	0.1897	1.3154	0.2819	0.1888
1.3092	0.2632	0.2513	1.3113	0.2715	0.2323	1.3179	0.2583	0.206	1.3154	0.2886	0.1939
1.3092	0.2763	0.2613	1.3113	0.2914	0.2475	1.3182	0.2273	0.2217	1.3154	0.3087	0.2092
1.3097	0.2581	0.2857	1.3117	0.2468	0.2475	1.3182	0.2532	0.2463	1.3158	0.2566	0.205
1.3097	0.2645	0.2906	1.3117	0.2532	0.2574	1.3197	0.3061	0.1907	1.3176	0.2973	0.1846
1.3103	0.2966	0.1842	1.3117	0.2597	0.2624	1.32	0.2533	0.1919	1.3179	0.245	0.191
1.3117	0.2532	0.2723	1.3117	0.2792	0.2772	1.32	0.2533	0.197	1.3179	0.2517	0.191
1.3121	0.2611	0.3204	1.3133	0.28	0.2284	1.32	0.26	0.197	1.3182	0.2532	0.2365
1.3121	0.2611	0.3204	1.3137	0.2614	0.2537	1.32	0.28	0.2121	1.32	0.2467	0.1768
1.3137	0.2418	0.2587	1.3141	0.2949	0.3122	1.3219	0.3151	0.1865	1.32	0.28	0.2071
1.3145	0.2201	0.311	1.3161	0.2581	0.2745	1.3224	0.2434	0.2189	1.32	0.2933	0.2121
1.3145	0.239	0.3254	1.3182	0.2662	0.2759	1.3224	0.2763	0.2388	1.3208	0.2264	0.2762
1.3154	0.2819	0.2398	1.32	0.2733	0.2273	1.3226	0.2387	0.2537	1.3311	0.2568	0.1726
1.483	0.1905	0.3394	1.4863	0.1918	0.3088	1.4865	0.1892	0.3091	1.4792	0.2222	0.2582
1.4863	0.1986	0.341	1.4898	0.1837	0.3196	1.4868	0.1908	0.3584	1.4832	0.1946	0.3122
1.4865	0.2095	0.3727	1.4898	0.1837	0.3196	1.4898	0.1837	0.2922	1.4898	0.1905	0.2922
1.4867	0.2	0.3901	1.4898	0.1905	0.3288	1.4898	0.1973	0.3059	1.4898	0.2177	0.3059
1.4895	0.1958	0.3052	1.4899	0.1946	0.3514	1.4899	0.1745	0.3153	1.4899	0.2013	0.3198
1.4897	0.1931	0.3287	1.4902	0.2026	0.4035	1.4899	0.1879	0.3198	1.4899	0.2013	0.3243
1.4897	0.1931	0.3287	1.493	0.2183	0.283	1.4899	0.1879	0.3243	1.4899	0.2081	0.3288
1.4897	0.2138	0.3426	1.4932	0.1918	0.3165	1.4899	0.2013	0.3288	1.4901	0.1788	0.3333
1.4899	0.1745	0.3649	1.4932	0.1959	0.3484	1.493	0.1972	0.2406	1.4901	0.2053	0.3511
1.4899	0.1812	0.3649	1.4932	0.2027	0.3484	1.4932	0.1554	0.2941	1.4931	0.1667	0.2419
1.4899	0.1879	0.3694	1.4933	0.1733	0.3571	1.4932	0.1689	0.3032	1.4931	0.2083	0.2698
1.4902	0.1634	0.4035	1.4966	0.1633	0.3136	1.4932	0.1689	0.3032	1.4932	0.1824	0.3032
1.493	0.1972	0.2925	1.4966	0.1724	0.2995	1.4932	0.1757	0.3032	1.4932	0.1986	0.2844
1.493	0.2254	0.316	1.4966	0.1769	0.3273	1.4932	0.1757	0.3077	1.4932	0.2123	0.2982
1.4931	0.1806	0.3116	1.4966	0.1769	0.3273	1.4932	0.1781	0.2844	1.4932	0.2192	0.3028
1.4931	0.1875	0.3163	1.4966	0.1812	0.3498	1.4932	0.1824	0.3122	1.4933	0.1667	0.3125
1.4931	0.1944	0.3163	1.4966	0.1837	0.3273	1.4932	0.1892	0.3122	1.4933	0.1933	0.3348
1.4932	0.1781	0.3303	1.4966	0.1862	0.3088	1.4932	0.1892	0.3167	1.4934	0.1579	0.3304
1.4932	0.1781	0.3349	1.4966	0.1879	0.3543	1.4932	0.1959	0.3213	1.4934	0.1842	0.348
1.4932	0.1892	0.362	1.4966	0.1879	0.3587	1.4933	0.16	0.317	1.4934	0.1842	0.3524
1.4932	0.1892	0.3665	1.4966	0.1905	0.3364	1.4933	0.1667	0.3259	1.4935	0.1623	0.3609
1.4932	0.1959	0.3665	1.4966	0.1905	0.3364	1.4933	0.1733	0.3304	1.4935	0.1688	0.3609
1.4933	0.1733	0.3795	1.4966	0.1946	0.3587	1.4933	0.1733	0.3304	1.4965	0.1818	0.243
1.4933	0.1867	0.3839	1.4966	0.1973	0.3409	1.4933	0.18	0.3304	1.4965	0.1986	0.2275
1.4934	0.1776	0.4053	1.4966	0.2	0.318	1.4933	0.18	0.3348	1.4966	0.1745	0.3094
1.4965	0.1958	0.3131	1.4966	0.2	0.318	1.4933	0.2067	0.3527	1.4966	0.1812	0.3184
1.4966	0.1633	0.3409	1.4967	0.1438	0.3755	1.4966	0.1745	0.3184	1.4966	0.1862	0.2673
1.4966	0.1724	0.3226	1.4967	0.1656	0.3673	1.4966	0.1745	0.3229	1.4966	0.1905	0.2955
1.4966	0.1745	0.3722	1.4967	0.1699	0.3886	1.4966	0.1769	0.2955	1.4966	0.1931	0.2765
1.4966	0.1769	0.3455	1.4967	0.1722	0.3673	1.4966	0.1769	0.2955	1.4966	0.1946	0.3229
1.4966	0.1879	0.3812	1.5	0.1554	0.3288	1.4966	0.1812	0.3229	1.4966	0.1973	0.3
1.4966	0.1879	0.3812	1.5	0.1623	0.3983	1.4966	0.1837	0.3045	1.4966	0.2013	0.3274
1.4966	0.1931	0.3318	1.5	0.1667	0.3556	1.4966	0.1862	0.2765	1.4966	0.2013	0.3318
1.4966	0.1946	0.3812	1.5	0.1667	0.3556	1.4966	0.1905	0.3091	1.4966	0.2013	0.3318
1.4966	0.2	0.3364	1.5	0.1689	0.3378	1.4966	0.1931	0.2811	1.4966	0.2069	0.2811
1.4966	0.2	0.341	1.5	0.1712	0.3105	1.4966	0.1973	0.3136	1.4966	0.2109	0.3091
1.4966	0.2013	0.3901	1.5	0.1757	0.3378	1.4966	0.1973	0.3136	1.4966	0.2109	0.3136
1.4966	0.2041	0.3636	1.5	0.1757	0.3423	1.4967	0.1523	0.3319	1.4966	0.2138	0.2903
1.4966	0.2069	0.341	1.5	0.1776	0.386	1.4967	0.1569	0.3581	1.4966	0.2245	0.3227
1.4966	0.2069	0.341	1.5	0.1818	0.4113	1.4967	0.1589	0.3363	1.4967	0.1788	0.3363
1.4966	0.2138	0.3456	1.5	0.1824	0.3423	1.5	0.125	0.3289	1.4967	0.2053	0.354
1.4967	0.1788	0.3938	1.5	0.1842	0.3947	1.5	0.1554	0.3018	1.5	0.1429	0.3506
1.4967	0.1788	0.3982	1.5	0.1849	0.3242	1.5	0.1622	0.3063	1.5	0.1533	0.3111
1.5	0.1689	0.3604	1.5	0.1849	0.3242	1.5	0.1623	0.3723	1.5	0.1554	0.2928
1.5	0.1712	0.3333	1.5	0.1849	0.3242	1.5	0.1644	0.2831	1.5	0.1667	0.3244
1.5	0.1781	0.3379	1.5	0.1892	0.3468	1.5	0.1667	0.3289	1.5	0.1733	0.3244
1.5	0.18	0.3911	1.5	0.1892	0.3514	1.5	0.1667	0.3289	1.5	0.18	0.3289
1.5	0.1824	0.3694	1.5	0.1933	0.3778	1.5	0.1689	0.3063	1.5	0.18	0.3289
1.5	0.1831	0.2958	1.5	0.1944	0.3056	1.5	0.1689	0.3063	1.5	0.1824	0.3108
1.5	0.1849	0.3425	1.5	0.1986	0.3288	1.5	0.1781	0.2922	1.5	0.1867	0.3333
1.5	0.1849	0.347	1.5	0.2027	0.3559	1.5	0.18	0.3422	1.5	0.1867	0.3378
1.5	0.1892	0.3694	1.5033	0.1457	0.3612	1.5	0.1824	0.3153	1.5	0.1892	0.3153
1.5	0.1892	0.3739	1.5033	0.1503	0.3826	1.5	0.1875	0.2685	1.5	0.1918	0.2877
1.5	0.1892	0.3739	1.5033	0.1589	0.3656	1.5	0.1986	0.3014	1.5	0.1933	0.3378
1.5	0.1918	0.3516	1.5033	0.1722	0.3744	1.5	0.2123	0.3151	1.5	0.1933	0.3422
1.5	0.1944	0.3241	1.5034	0.1477	0.3348	1.5	0.2183	0.2676	1.5	0.1959	0.3198
1.5033	0.1391	0.3789	1.5034	0.1565	0.3213	1.5033	0.1589	0.3392	1.5	0.1959	0.3198
1.5033	0.1722	0.4009	1.5034	0.1611	0.3438	1.5033	0.1589	0.3436	1.5	0.1986	0.2968
1.5033	0.1788	0.4053	1.5034	0.1678	0.3527	1.5033	0.1656	0.348	1.5	0.2083	0.2778
1.5033	0.1921	0.4097	1.5034	0.1701	0.3258	1.5033	0.1722	0.348	1.5	0.2222	0.287
1.5034	0.1678	0.375	1.5034	0.1724	0.3073	1.5033	0.1987	0.37	1.5033	0.1523	0.3304
1.5034	0.1701	0.3484	1.5034	0.1745	0.3571	1.5034	0.1633	0.2941	1.5033	0.1656	0.3392
1.5034	0.1701	0.3529	1.5034	0.1812	0.3571	1.5034	0.1678	0.3259	1.5033	0.1722	0.3436
1.5034	0.1769	0.3529	1.5034	0.1812	0.3616	1.5034	0.1678	0.3259	1.5034	0.1611	0.308
1.5034	0.1769	0.3575	1.5034	0.1837	0.3348	1.5034	0.1678	0.3259	1.5034	0.1611	0.3125
1.5034	0.1812	0.3839	1.5034	0.1837	0.3394	1.5034	0.1745	0.3259	1.5034	0.1611	0.3125
1.5034	0.1812	0.3839	1.5034	0.1905	0.3394	1.5034	0.1769	0.3032	1.5034	0.1678	0.3125
1.5034	0.1837	0.3575	1.5034	0.1905	0.3394	1.5034	0.1769	0.3032	1.5034	0.1812	0.3259
1.5034	0.1862	0.3349	1.5034	0.1905	0.3439	1.5034	0.1812	0.3348	1.5034	0.1905	0.3032
1.5034	0.1879	0.3839	1.5034	0.1931	0.3211	1.5034	0.1879	0.3393	1.5034	0.1905	0.3077
1.5034	0.1879	0.3884	1.5034	0.1946	0.3705	1.5034	0.1905	0.3167	1.5034	0.1973	0.3077
1.5034	0.1905	0.362	1.5034	0.1973	0.3484	1.5034	0.1905	0.3167	1.5034	0.2013	0.3348
1.5034	0.1905	0.3665	1.5034	0.2	0.3211	1.5034	0.1905	0.3167	1.5034	0.2013	0.3348
1.5034	0.1905	0.3665	1.5034	0.2	0.3257	1.5035	0.1888	0.2651	1.5034	0.2041	0.3167
1.5034	0.1905	0.3665	1.5066	0.1908	0.4017	1.5065	0.1623	0.3793	1.5034	0.2069	0.289
1.5034	0.1931	0.3394	1.5067	0.1733	0.3673	1.5066	0.1711	0.3668	1.5034	0.2069	0.2936
1.5034	0.1931	0.3394	1.5067	0.1733	0.3673	1.5067	0.16	0.3319	1.5034	0.2069	0.2936
1.5034	0.1946	0.3929	1.5067	0.2067	0.3938	1.5067	0.16	0.3363	1.5035	0.2028	0.2651
1.5034	0.1973	0.371	1.5068	0.1644	0.3136	1.5067	0.1667	0.3363	1.5035	0.2238	0.2744
1.5034	0.2013	0.3929	1.5068	0.1781	0.3273	1.5067	0.18	0.3496	1.5066	0.1645	0.3493
1.5067	0.1733	0.3894	1.5068	0.1824	0.3498	1.5068	0.1689	0.3139	1.5066	0.1776	0.3581
1.5067	0.1933	0.4027	1.5068	0.1892	0.3543	1.5068	0.1918	0.3045	1.5066	0.1776	0.3581
1.5068	0.1554	0.3543	1.5068	0.1892	0.3587	1.5098	0.1569	0.3723	1.5066	0.1842	0.3668
1.5068	0.1849	0.3545	1.5068	0.1918	0.3318	1.5099	0.1722	0.3596	1.5066	0.1908	0.3668
1.5069	0.1667	0.3134	1.5068	0.1959	0.3632	1.5101	0.1678	0.3333	1.5067	0.18	0.3363
1.5069	0.1667	0.3134	1.5068	0.2095	0.3722	1.5101	0.1745	0.3378	1.5067	0.18	0.3363
1.5069	0.2014	0.3364	1.5069	0.1806	0.2995	1.5102	0.1769	0.3108	1.5067	0.18	0.3407
1.5069	0.2014	0.341	1.5099	0.1589	0.3772	1.5102	0.1769	0.3153	1.5067	0.1933	0.3496
1.5069	0.2083	0.3456	1.5099	0.1788	0.386	1.5102	0.1769	0.3153	1.5068	0.1824	0.3139
1.5098	0.1765	0.4286	1.5101	0.1342	0.3378	1.5102	0.1769	0.3153	1.5068	0.1986	0.3
1.5101	0.1611	0.3733	1.5101	0.1611	0.3511	1.5102	0.1837	0.3153	1.5068	0.1986	0.3
1.5102	0.2041	0.3784	1.5101	0.1745	0.36	1.5102	0.1905	0.3198	1.5068	0.1986	0.3045
1.5102	0.2041	0.3829	1.5101	0.1879	0.3733	1.5133	0.1467	0.3348	1.5099	0.1788	0.3509
1.5103	0.2069	0.3607	1.5101	0.1946	0.3778	1.5137	0.1644	0.2986	1.5099	0.1921	0.3596
1.5135	0.1824	0.3839	1.5102	0.1633	0.3288	1.5137	0.1712	0.3032	1.5102	0.1837	0.3063
1.5137	0.1986	0.371	1.5102	0.1633	0.3333	1.5137	0.1781	0.3077	1.5102	0.1973	0.3153
1.5139	0.2083	0.3532	1.5105	0.1888	0.2963	1.5137	0.1849	0.3077	1.5102	0.2041	0.3243
1.517	0.1633	0.3587	1.5137	0.1712	0.3258	1.5137	0.1849	0.3077	1.5103	0.2138	0.3059
1.517	0.1769	0.3722	1.517	0.1973	0.3632	1.5166	0.1656	0.3624	1.5105	0.2028	0.2731
1.5232	0.1656	0.4174	1.5203	0.1959	0.3733	1.5166	0.1788	0.3668	1.5106	0.2199	0.2582
1.6712	0.1096	0.4631	1.6733	0.1133	0.4821	1.6755	0.0927	0.4466	1.6711	0.094	0.4177
1.6779	0.0537	0.468	1.6781	0.1096	0.4367	1.6774	0.0968	0.4962	1.6733	0.1	0.4303
1.6781	0.0822	0.4531	1.6781	0.1164	0.4449	1.6779	0.094	0.428	1.6757	0.0946	0.4073
1.6781	0.0959	0.4571	1.6803	0.0816	0.4332	1.6781	0.1027	0.4041	1.6757	0.1081	0.4194
1.6783	0.0909	0.425	1.6803	0.0884	0.4372	1.68	0.1	0.4484	1.6776	0.1053	0.4588
1.6783	0.0979	0.425	1.6806	0.0764	0.3967	1.6803	0.0884	0.4089	1.6776	0.1053	0.4588
1.68	0.0867	0.5	1.6824	0.0946	0.4538	1.6803	0.0952	0.413	1.68	0.08	0.4286
1.68	0.0933	0.5	1.6824	0.1149	0.4659	1.6803	0.1293	0.4291	1.68	0.0867	0.4325
1.6806	0.0903	0.438	1.6828	0.0897	0.418	1.6806	0.0972	0.376	1.68	0.0867	0.4325
1.6806	0.0972	0.4421	1.6828	0.0966	0.4262	1.6806	0.1042	0.3843	1.6821	0.0728	0.4331
1.6824	0.0946	0.4819	1.6828	0.1241	0.4426	1.6824	0.0878	0.4217	1.6821	0.0927	0.4449
1.6828	0.0552	0.4303	1.6842	0.0921	0.5	1.6824	0.0878	0.4217	1.6824	0.0811	0.4096
1.6828	0.0621	0.4303	1.6846	0.0738	0.4542	1.6824	0.0946	0.4217	1.6824	0.0946	0.4177
1.6828	0.1034	0.4549	1.6846	0.0738	0.4582	1.6824	0.1014	0.4257	1.6824	0.0946	0.4177
1.6828	0.1034	0.459	1.6846	0.0872	0.4661	1.6828	0.0966	0.3934	1.6824	0.1014	0.4217
1.6831	0.0845	0.4142	1.6849	0.0822	0.4309	1.6842	0.0855	0.4609	1.6824	0.1081	0.4257
1.6831	0.0845	0.4142	1.6849	0.089	0.4309	1.6842	0.1053	0.4766	1.6824	0.1149	0.4257
1.6831	0.1127	0.431	1.6849	0.089	0.435	1.6846	0.0604	0.4183	1.6824	0.1419	0.4418
1.6846	0.0738	0.4821	1.6849	0.0959	0.435	1.6846	0.0738	0.4263	1.6842	0.0789	0.4492
1.6849	0.0822	0.4553	1.6849	0.1096	0.4431	1.6846	0.1007	0.4382	1.6842	0.0855	0.4531
1.6849	0.0822	0.4593	1.6853	0.1189	0.4149	1.6846	0.1007	0.4422	1.6842	0.0855	0.457
1.6849	0.089	0.4593	1.6871	0.0748	0.4395	1.6846	0.1141	0.4502	1.6846	0.0805	0.4183
1.6849	0.089	0.4634	1.6871	0.0884	0.4435	1.6849	0.0822	0.3943	1.6846	0.094	0.4263
1.6849	0.0959	0.4634	1.6871	0.0952	0.4476	1.6849	0.089	0.3984	1.6846	0.094	0.4263
1.6853	0.0909	0.4274	1.6871	0.0952	0.4516	1.6849	0.089	0.4024	1.6846	0.1074	0.4343
1.6871	0.0612	0.4597	1.6871	0.102	0.4516	1.6849	0.1027	0.4065	1.6846	0.1074	0.4382
1.6871	0.0816	0.4718	1.6871	0.1293	0.4718	1.6867	0.08	0.4387	1.6849	0.0959	0.3984
1.6871	0.0884	0.4758	1.6875	0.0903	0.4115	1.6867	0.0867	0.4427	1.6849	0.1164	0.4106
1.6871	0.102	0.4798	1.6875	0.0972	0.4156	1.6867	0.1	0.4506	1.6849	0.1164	0.4106
1.6871	0.1156	0.4919	1.6875	0.1042	0.4239	1.6867	0.1067	0.4545	1.6867	0.0867	0.4348
1.6871	0.1293	0.5	1.6875	0.1111	0.4239	1.6867	0.1133	0.4585	1.6867	0.0867	0.4348
1.6875	0.0972	0.4444	1.6875	0.1111	0.428	1.6871	0.0748	0.4073	1.6867	0.1	0.4427
1.6875	0.0972	0.4444	1.6892	0.0811	0.456	1.6871	0.0816	0.4073	1.6867	0.1	0.4427
1.6875	0.1042	0.4527	1.6892	0.0946	0.464	1.6871	0.0884	0.4113	1.6871	0.0884	0.4073
1.6875	0.1111	0.4568	1.6897	0.0552	0.4082	1.6871	0.0884	0.4113	1.6871	0.0952	0.4073
1.6892	0.0811	0.484	1.6897	0.0621	0.4122	1.6871	0.0952	0.4153	1.6871	0.0952	0.4113
1.6892	0.1014	0.496	1.6897	0.0759	0.4163	1.6871	0.0952	0.4194	1.6871	0.102	0.4113
1.6892	0.1014	0.496	1.6897	0.0828	0.4245	1.6871	0.102	0.4194	1.6871	0.102	0.4153
1.6897	0.0483	0.4327	1.6897	0.0897	0.4245	1.6871	0.102	0.4234	1.6871	0.1361	0.4355
1.6897	0.0828	0.449	1.6897	0.0966	0.4327	1.6871	0.1088	0.4234	1.6875	0.0833	0.3663
1.6897	0.0897	0.4531	1.6897	0.1103	0.4408	1.6887	0.0927	0.4588	1.6875	0.0903	0.3704
1.6901	0.0915	0.4208	1.6901	0.1127	0.4083	1.6887	0.0993	0.4627	1.6875	0.0972	0.3786
1.6913	0.0872	0.496	1.6908	0.0724	0.4942	1.6892	0.0743	0.42	1.6879	0.1064	0.3445
1.6918	0.0616	0.4494	1.6913	0.0671	0.4563	1.6892	0.1014	0.432	1.6887	0.0993	0.4588
1.6918	0.0685	0.4534	1.6913	0.0805	0.4643	1.6892	0.1014	0.432	1.6887	0.0993	0.4588
1.6918	0.0753	0.4575	1.6918	0.0616	0.4251	1.6892	0.1081	0.44	1.6892	0.0608	0.4
1.6918	0.0822	0.4615	1.6918	0.0753	0.4332	1.6892	0.1149	0.444	1.6892	0.0946	0.42
1.6918	0.0822	0.4615	1.6918	0.089	0.4372	1.6897	0.0759	0.3837	1.6892	0.1351	0.448
1.6918	0.0822	0.4615	1.6918	0.089	0.4413	1.6897	0.0897	0.3918	1.6897	0.0897	0.3837
1.6918	0.089	0.4656	1.6923	0.0839	0.4008	1.6897	0.0966	0.3959	1.6897	0.0897	0.3878
1.6918	0.089	0.4656	1.6923	0.1119	0.4215	1.6897	0.1034	0.4	1.6897	0.0897	0.3878
1.6918	0.089	0.4696	1.6939	0.0612	0.4378	1.6897	0.1103	0.4041	1.6897	0.1034	0.3918
1.6918	0.089	0.4696	1.6939	0.0816	0.4458	1.6913	0.0537	0.4167	1.6897	0.1103	0.4
1.6923	0.049	0.4091	1.6939	0.0816	0.4498	1.6913	0.0805	0.4365	1.6901	0.0986	0.3583
1.6923	0.0699	0.4256	1.6939	0.0816	0.4498	1.6913	0.094	0.4444	1.6913	0.0805	0.4246
1.6923	0.0699	0.4256	1.6939	0.0884	0.4498	1.6918	0.0548	0.3887	1.6913	0.094	0.4325
1.6923	0.0769	0.4298	1.6939	0.0884	0.4498	1.6918	0.0753	0.3968	1.6913	0.094	0.4325
1.6923	0.0839	0.4339	1.6939	0.0884	0.4538	1.6918	0.0753	0.4008	1.6913	0.094	0.4365
1.6923	0.1049	0.4421	1.6939	0.0952	0.4538	1.6918	0.089	0.4049	1.6918	0.0753	0.3927
1.6923	0.1049	0.4463	1.6939	0.0952	0.4578	1.6918	0.0959	0.4089	1.6918	0.0822	0.3927
1.6929	0.1	0.4093	1.6939	0.0952	0.4578	1.6918	0.1096	0.417	1.6918	0.0822	0.3968
1.6939	0.0748	0.4739	1.6944	0.0556	0.3975	1.6918	0.1164	0.4211	1.6918	0.0959	0.4049
1.6939	0.0816	0.4739	1.6944	0.0694	0.4057	1.6923	0.0839	0.3678	1.6918	0.1027	0.4049
1.6939	0.102	0.49	1.6944	0.0833	0.418	1.6933	0.0733	0.4409	1.6918	0.1027	0.4089
1.6944	0.0764	0.4385	1.6944	0.0903	0.4221	1.6933	0.0933	0.4528	1.6918	0.1096	0.413
1.695	0.1064	0.4226	1.6944	0.0972	0.4262	1.6939	0.0816	0.4177	1.6918	0.1301	0.4211
1.6959	0.0946	0.498	1.6944	0.1042	0.4303	1.6939	0.0884	0.4177	1.6923	0.1049	0.376
1.6966	0.0966	0.4675	1.6944	0.1181	0.4344	1.6939	0.0884	0.4217	1.6923	0.1189	0.3843
1.6966	0.1103	0.4756	1.6959	0.0608	0.4502	1.6939	0.0884	0.4217	1.6933	0.0667	0.4331
1.6972	0.0845	0.4232	1.6959	0.0608	0.4502	1.6939	0.0884	0.4217	1.6939	0.068	0.4016
1.6972	0.0845	0.4232	1.6959	0.0676	0.4502	1.6939	0.0884	0.4217	1.6939	0.0748	0.4056
1.6972	0.0915	0.4274	1.6959	0.0811	0.4582	1.6944	0.0694	0.377	1.6939	0.0816	0.4056
1.6986	0.0685	0.4637	1.6959	0.0811	0.4622	1.6944	0.0833	0.3852	1.6939	0.0884	0.4137
1.6986	0.0822	0.4677	1.6959	0.0946	0.4661	1.6944	0.0972	0.3893	1.6939	0.102	0.4217
1.6986	0.089	0.4718	1.6959	0.0946	0.4701	1.6959	0.0743	0.4223	1.6939	0.1224	0.4297
1.6993	0.0629	0.4239	1.6966	0.0621	0.4146	1.6959	0.0878	0.4343	1.6944	0.0972	0.3852
1.6993	0.0839	0.4403	1.6966	0.069	0.4187	1.6959	0.0878	0.4343	1.6944	0.1042	0.3893
1.6993	0.0979	0.4444	1.6966	0.069	0.4228	1.6966	0.0759	0.3902	1.6944	0.1042	0.3893
1.7	0.0929	0.4118	1.6966	0.0759	0.4268	1.6966	0.0759	0.3943	1.6959	0.0743	0.4143
1.7007	0.068	0.472	1.6966	0.0828	0.4268	1.6966	0.0828	0.3943	1.6959	0.0946	0.4263
1.7007	0.0748	0.476	1.6966	0.1034	0.439	1.6972	0.0986	0.3693	1.6959	0.0946	0.4303
1.7007	0.0748	0.48	1.6972	0.0986	0.4066	1.698	0.0738	0.4387	1.6966	0.0897	0.3902
1.7007	0.0816	0.48	1.6986	0.0548	0.4234	1.6986	0.0822	0.4113	1.6966	0.0897	0.3943
1.7007	0.0884	0.484	1.6986	0.0548	0.4274	1.6986	0.0822	0.4113	1.6966	0.0966	0.3984
1.7014	0.0556	0.4367	1.6986	0.0822	0.4395	1.6986	0.089	0.4113	1.6966	0.1034	0.4024
1.7014	0.0764	0.449	1.6986	0.0959	0.4476	1.6986	0.1096	0.4274	1.6972	0.1127	0.3693
1.7014	0.0764	0.449	1.6993	0.0629	0.3992	1.6993	0.1259	0.4033	1.698	0.0805	0.4348
1.7021	0.1135	0.4375	1.6993	0.0839	0.4074	1.7	0.0467	0.4353	1.698	0.094	0.4387
1.7034	0.0759	0.4615	1.6993	0.0909	0.4156	1.7007	0.0612	0.412	1.6986	0.0822	0.4032
1.7042	0.0634	0.4174	1.6993	0.0979	0.4198	1.7007	0.0748	0.42	1.6986	0.089	0.4032
1.7042	0.0775	0.4256	1.7007	0.0884	0.456	1.7007	0.102	0.432	1.6986	0.0959	0.4073
1.7042	0.0915	0.438	1.7007	0.0952	0.464	1.7007	0.1088	0.436	1.6993	0.0979	0.3786
1.7042	0.0986	0.438	1.7014	0.0972	0.4327	1.7014	0.0833	0.3918	1.7	0.0867	0.451
1.7055	0.0616	0.4659	1.7027	0.0811	0.4643	1.7027	0.0743	0.4325	1.7007	0.0816	0.416
1.7063	0.0629	0.4303	1.7034	0.0759	0.4291	1.7027	0.0811	0.4325	1.702	0.0662	0.4514
1.7075	0.0612	0.4741	1.7034	0.0759	0.4291	1.7034	0.0552	0.3846	1.7027	0.0811	0.4246
1.7083	0.0625	0.4431	1.7034	0.0897	0.4372	1.7034	0.0966	0.4089	1.7027	0.0878	0.4325
1.7083	0.0764	0.4553	1.7034	0.0966	0.4413	1.7047	0.0671	0.4409	1.7034	0.0897	0.3968
1.7083	0.0833	0.4553	1.7055	0.089	0.4538	1.7055	0.0753	0.4096	1.7055	0.0959	0.4137
1.7092	0.0638	0.4108	1.7083	0.0833	0.4309	1.7103	0.0759	0.4073	1.7095	0.1081	0.4466
1.8725	0.0067	0.5986	1.8725	0.0067	0.5735	1.8699	0.0205	0.5238	1.8658	0	0.5288
1.8733	0	0.605	1.8759	0.0345	0.5515	1.8716	0.0135	0.5415	1.8699	0.0068	0.5092
1.8733	0.0133	0.6121	1.8784	0.0068	0.5683	1.8767	0.0137	0.5219	1.8716	0.0068	0.5271
1.8733	0.0133	0.6121	1.8784	0.0203	0.5791	1.8767	0.0205	0.5255	1.8725	0	0.5341
1.8776	0	0.5833	1.8792	0	0.5786	1.8776	0.0068	0.529	1.8725	0.0067	0.5376
1.8784	0	0.5935	1.8792	0.0067	0.5786	1.8776	0.0136	0.5362	1.8767	0	0.5109
1.8784	0.0068	0.5971	1.8792	0.0067	0.5786	1.8784	0	0.536	1.8767	0.0137	0.5146
1.8784	0.0135	0.6007	1.8792	0.0067	0.5821	1.8784	0.0068	0.5396	1.8767	0.0205	0.5219
1.8792	0	0.6	1.8792	0.0134	0.5857	1.8784	0.0068	0.5432	1.8767	0.0274	0.5219
1.8792	0.0067	0.6071	1.8792	0.0201	0.5857	1.8792	0	0.55	1.8776	0	0.5181
1.8792	0.0134	0.6107	1.8836	0.0068	0.5564	1.8828	0	0.5128	1.8776	0	0.5217
1.8836	0.0068	0.5782	1.8836	0.0205	0.56	1.8828	0.0138	0.5165	1.8776	0.0068	0.5217
1.8844	0	0.5848	1.8836	0.0205	0.5636	1.8836	0	0.5236	1.8776	0.0136	0.529
1.8844	0	0.5848	1.8844	0	0.5596	1.8836	0.0068	0.5236	1.8776	0.0408	0.5399
1.8844	0	0.5884	1.8844	0	0.5596	1.8836	0.0068	0.5236	1.8784	0.0068	0.5324
1.8844	0	0.5884	1.8844	0	0.5632	1.8836	0.0068	0.5273	1.8784	0.0135	0.5396
1.8844	0.0068	0.5921	1.8844	0.0068	0.5632	1.8836	0.0068	0.5273	1.8784	0.0203	0.5396
1.8844	0.0136	0.5957	1.8844	0.0068	0.5668	1.8836	0.0137	0.5273	1.8784	0.0338	0.5468
1.8851	0.0068	0.6022	1.8844	0.0136	0.5704	1.8836	0.0137	0.5273	1.8792	0	0.5393
1.8851	0.0068	0.6022	1.8851	0	0.5699	1.8836	0.0205	0.5345	1.8819	0.0417	0.5129
1.8851	0.027	0.6093	1.8851	0	0.5699	1.8836	0.0274	0.5382	1.8828	0.0069	0.5092
1.8859	0.0067	0.6085	1.8851	0	0.5699	1.8844	0	0.5343	1.8828	0.0138	0.5092
1.8859	0.0067	0.6085	1.8851	0	0.5735	1.8844	0.0068	0.5343	1.8828	0.0207	0.5165
1.8859	0.0067	0.6121	1.8851	0.0068	0.5771	1.8844	0.0068	0.5379	1.8828	0.0207	0.5165
1.8859	0.0067	0.6121	1.8851	0.0068	0.5771	1.8844	0.0136	0.5415	1.8828	0.0207	0.5165
1.8859	0.0134	0.6157	1.8851	0.0135	0.5771	1.8844	0.0136	0.5415	1.8836	0.0068	0.5164
1.8859	0.0134	0.6157	1.8851	0.0135	0.5806	1.8844	0.0136	0.5415	1.8836	0.0068	0.52
1.8859	0.0134	0.6157	1.8851	0.0203	0.5806	1.8851	0	0.5448	1.8836	0.0137	0.5236
1.8859	0.0134	0.6157	1.8851	0.0203	0.5842	1.8851	0	0.5448	1.8836	0.0342	0.5309
1.8859	0.0201	0.6192	1.8859	0	0.5801	1.8851	0.0068	0.5448	1.8836	0.0342	0.5345
1.8867	0	0.6184	1.8859	0	0.5836	1.8851	0.0068	0.5448	1.8844	0	0.5271
1.8867	0.0133	0.6254	1.8859	0.0067	0.5836	1.8851	0.0068	0.5484	1.8844	0	0.5271
1.8874	0.0066	0.6281	1.8859	0.0067	0.5836	1.8851	0.0068	0.5484	1.8844	0.0068	0.5271
1.8874	0.0132	0.6316	1.8859	0.0134	0.5872	1.8851	0.0068	0.5484	1.8844	0.0068	0.5307
1.8897	0	0.5693	1.8859	0.0134	0.5872	1.8851	0.0068	0.5484	1.8844	0.0136	0.5307
1.8897	0.0138	0.5803	1.8859	0.0134	0.5872	1.8851	0.0135	0.5484	1.8851	0.0068	0.5376
1.8904	0	0.5833	1.8859	0.0134	0.5907	1.8851	0.0135	0.552	1.8851	0.0068	0.5376
1.8904	0.0137	0.587	1.8859	0.0134	0.5907	1.8851	0.0135	0.552	1.8851	0.0068	0.5412
1.8904	0.0205	0.5906	1.8859	0.0134	0.5907	1.8897	0.0069	0.5182	1.8851	0.0068	0.5412
1.8904	0.0205	0.5906	1.8859	0.0201	0.5943	1.8897	0.0069	0.5219	1.8851	0.0203	0.5448
1.8904	0.0205	0.5942	1.8867	0.0067	0.5972	1.8897	0.0069	0.5219	1.8851	0.0203	0.5484
1.8904	0.0274	0.5978	1.8897	0	0.5474	1.8897	0.0069	0.5219	1.8889	0.0069	0.5
1.8912	0	0.5935	1.8897	0.0069	0.5511	1.8897	0.0138	0.5219	1.8889	0.0069	0.5
1.8912	0.0068	0.5935	1.8904	0	0.5543	1.8897	0.0138	0.5219	1.8889	0.0139	0.5074
1.8912	0.0068	0.5935	1.8904	0	0.558	1.8897	0.0276	0.5292	1.8889	0.0208	0.5074
1.8912	0.0068	0.5935	1.8904	0.0068	0.558	1.8904	0	0.529	1.8889	0.0208	0.511
1.8912	0.0068	0.5935	1.8904	0.0068	0.558	1.8904	0	0.529	1.8897	0	0.5109
1.8912	0.0204	0.6007	1.8904	0.0068	0.5616	1.8904	0	0.529	1.8897	0.0138	0.5146
1.8919	0	0.6036	1.8912	0	0.5683	1.8904	0.0068	0.529	1.8897	0.0138	0.5182
1.8919	0.0068	0.6036	1.8912	0	0.5683	1.8904	0.0068	0.529	1.8897	0.0138	0.5182
1.8919	0.0068	0.6071	1.8912	0.0068	0.5719	1.8904	0.0068	0.5326	1.8904	0	0.5217
1.8919	0.0135	0.6107	1.8912	0.0068	0.5719	1.8904	0.0068	0.5326	1.8904	0.0068	0.5217
1.8919	0.0203	0.6107	1.8912	0.0136	0.5719	1.8904	0.0068	0.5326	1.8904	0.0068	0.5217
1.8919	0.0203	0.6143	1.8919	0	0.575	1.8904	0.0137	0.5362	1.8904	0.0068	0.5217
1.8926	0	0.6099	1.8919	0	0.575	1.8904	0.0137	0.5362	1.8904	0.0137	0.5254
1.8926	0.0067	0.6135	1.8919	0.0068	0.5786	1.8904	0.0137	0.5362	1.8904	0.0205	0.529
1.8926	0.0067	0.6135	1.8919	0.0068	0.5786	1.8904	0.0137	0.5362	1.8912	0	0.5288
1.8926	0.0067	0.6135	1.8919	0.0068	0.5786	1.8904	0.0205	0.5362	1.8912	0	0.5288
1.8926	0.0067	0.6135	1.8919	0.0203	0.5857	1.8912	0.0068	0.5396	1.8912	0	0.5288
1.8926	0.0201	0.6206	1.8919	0.0203	0.5893	1.8912	0.0068	0.5396	1.8912	0	0.5288
1.8926	0.0268	0.6277	1.8926	0.0067	0.5887	1.8912	0.0068	0.5432	1.8912	0	0.5288
1.8933	0.0067	0.6268	1.8951	0.014	0.5351	1.8912	0.0068	0.5432	1.8912	0	0.5324
1.8933	0.0133	0.6268	1.8958	0.0069	0.5421	1.8912	0.0068	0.5432	1.8912	0	0.5324
1.8933	0.0133	0.6268	1.8958	0.0139	0.5495	1.8912	0.0136	0.5432	1.8912	0.0068	0.5324
1.8933	0.0133	0.6268	1.8966	0	0.5527	1.8912	0.0136	0.5432	1.8912	0.0068	0.5324
1.8933	0.0133	0.6268	1.8966	0.0207	0.5636	1.8912	0.0136	0.5468	1.8912	0.0068	0.536
1.8958	0.0069	0.5678	1.8973	0	0.5596	1.8912	0.0136	0.5468	1.8912	0.0136	0.536
1.8958	0.0139	0.5714	1.8973	0	0.5632	1.8912	0.0204	0.5504	1.8912	0.0136	0.536
1.8966	0.0069	0.5782	1.8973	0	0.5632	1.8919	0	0.5464	1.8919	0	0.5429
1.8973	0	0.5884	1.8973	0.0068	0.5632	1.8919	0	0.55	1.8919	0	0.5429
1.8973	0.0137	0.5921	1.8973	0.0068	0.5668	1.8919	0.0068	0.5536	1.8951	0.021	0.5018
1.898	0	0.595	1.8973	0.0205	0.5704	1.8919	0.0203	0.5571	1.8958	0.0278	0.5201
1.898	0	0.595	1.8973	0.0205	0.574	1.8951	0.007	0.5018	1.8966	0	0.5127
1.898	0	0.595	1.8973	0.0205	0.574	1.8958	0	0.5092	1.8966	0.0069	0.5164
1.898	0.0068	0.6022	1.898	0.0068	0.5735	1.8958	0.0139	0.5201	1.8966	0.0069	0.5164
1.898	0.0136	0.6022	1.898	0.0068	0.5771	1.8966	0	0.52	1.8966	0.0069	0.52
1.898	0.0136	0.6022	1.898	0.0136	0.5771	1.8966	0.0069	0.5273	1.8966	0.0069	0.52
1.898	0.0136	0.6057	1.898	0.0136	0.5771	1.8966	0.0138	0.5309	1.8966	0.0276	0.5273
1.898	0.0136	0.6057	1.898	0.0204	0.5842	1.8966	0.0207	0.5345	1.8973	0.0137	0.5307
1.8986	0	0.6085	1.8986	0	0.5801	1.8973	0	0.5307	1.8973	0.0137	0.5343
1.8986	0.0068	0.6085	1.8986	0.0068	0.5872	1.8973	0.0068	0.5379	1.898	0	0.5341
1.8986	0.0068	0.6121	1.8986	0.0068	0.5872	1.8973	0.0068	0.5379	1.898	0.0136	0.5412
1.8986	0.0135	0.6157	1.8986	0.0135	0.5907	1.8973	0.0068	0.5379	1.8986	0.0135	0.5516
1.8993	0	0.6148	1.8986	0.0203	0.5943	1.898	0	0.5412	1.9021	0.021	0.5074
1.8993	0.0067	0.6184	1.8993	0	0.5901	1.898	0.0068	0.5448	1.9028	0.0069	0.5109
1.8993	0.0134	0.6254	1.9028	0.0069	0.5474	1.898	0.0068	0.5448	1.9028	0.0069	0.5109
1.9	0	0.6281	1.9028	0.0139	0.5547	1.898	0.0068	0.5448	1.9028	0.0069	0.5146
1.9	0.0067	0.6316	1.9028	0.0208	0.5584	1.898	0.0068	0.5484	1.9028	0.0069	0.5146
1.9	0.02	0.6351	1.9034	0.0069	0.5616	1.898	0.0204	0.5556	1.9028	0.0139	0.5182
1.9028	0.0069	0.573	1.9034	0.0069	0.5616	1.8986	0.0068	0.5552	1.9034	0	0.5181
1.9034	0.0138	0.587	1.9034	0.0138	0.5652	1.9021	0.007	0.511	1.9034	0	0.5217
1.9041	0.0137	0.5971	1.9041	0.0068	0.5683	1.9028	0.0069	0.5182	1.9034	0.0138	0.5254
1.9048	0.0068	0.6071	1.9041	0.0274	0.5827	1.9028	0.0069	0.5182	1.9041	0.0068	0.536
1.9048	0.0068	0.6071	1.9048	0.0272	0.5893	1.9034	0	0.529	1.9041	0.0068	0.536
1.9054	0.0203	0.6206	1.9054	0.0068	0.5922	1.9034	0.0138	0.5326	1.9041	0.0068	0.536
1.9103	0.0138	0.5921	1.906	0	0.5986	1.9041	0	0.536	1.9041	0.0068	0.536
1.911	0	0.5986	1.906	0.0134	0.6056	1.9041	0.0068	0.5432	1.9041	0.0205	0.5396
1.911	0.0068	0.5986	1.9103	0	0.5632	1.9041	0.0205	0.5468	1.9041	0.0205	0.5432
1.9116	0.0136	0.6157	1.9103	0	0.5632	1.9103	0.0138	0.5415	1.9041	0.0274	0.5432
1.9172	0	0.5899	1.9116	0	0.5836	1.911	0.0205	0.552	1.9085	0.0282	0.5055

## Sheet: Figure 3c
Figure 3c	Layer spacings (z) as a function of Ca/Si ratio
Al/Si=0.05		Al/Si=0.10		Al/Si=0.15		Al/Si=0.15(interlayer)		Al/Si=0.05		Al/Si=0.10		Al/Si=0.15		Al/Si=0.15(interlayer)		Al/Si=0.05		Al/Si=0.10		Al/Si=0.15		Al/Si=0.15(interlayer)		Al/Si=0.05		Al/Si=0.10		Al/Si=0.15		Al/Si=0.15(interlayer)		EXP
Ca/Si	Z002	Ca/Si	Z002	Ca/Si	Z002	Ca/Si	Z002	Ca/Si	Z002	Ca/Si	Z002	Ca/Si	Z002	Ca/Si	Z002	Ca/Si	Z002	Ca/Si	Z002	Ca/Si	Z002	Ca/Si	Z002	Ca/Si	Z002	Ca/Si	Z002	Ca/Si	Z002	Ca/Si	Z002	Ca/Si	Z002
1.3072	12.5774	1.3117	12.7995	1.3137	12.8442	1.3046	13.0789	1.4897	12.9474	1.5034	13.3663	1.5067	13.9194	1.5034	14.1381	1.6923	14.0899	1.6939	14.7724	1.6939	15.0636	1.6821	15.2704	1.8993	16.0605	1.8859	16.4814	1.898	16.7025	1.8912	16.7398	0.78	16.795
1.2953	12.1539	1.2953	12.4524	1.3046	12.6174	1.3026	12.973	1.5034	13.3132	1.5034	13.4286	1.5065	14.5649	1.4966	13.5046	1.6892	14.4782	1.7014	14.2904	1.6944	14.8135	1.6986	15.016	1.8912	15.9097	1.8792	16.31	1.898	16.5874	1.8699	16.1987	0.9	14.485
1.3007	12.5847	1.2987	13.0423	1.3117	13.3157	1.3026	12.7836	1.5069	12.954	1.5	13.4498	1.4967	14.0407	1.5068	13.9335	1.7063	13.9751	1.6875	14.3977	1.7014	14.5398	1.6923	14.5483	1.8912	15.9478	1.8851	16.2069	1.8973	16.2156	1.9041	16.174	1.01	14.425
1.3052	13.1083	1.3092	12.5263	1.2986	12.1968	1.3046	12.785	1.5034	13.1461	1.4966	13.419	1.4967	14.1303	1.5066	14.1687	1.6918	14.2682	1.6923	14.34	1.7007	14.9548	1.6944	14.5812	1.8986	16.3217	1.8859	16.2769	1.8912	16.4906	1.8889	16.163	1.14	14.43
1.3007	12.6463	1.3108	12.4346	1.3113	13.1689	1.2953	12.5261	1.4932	13.1594	1.4898	13.1821	1.4966	13.6645	1.4832	13.722	1.6831	13.906	1.6939	14.7482	1.6892	15.0529	1.6892	15.071	1.8933	16.7036	1.8951	15.75	1.898	16.4775	1.8776	16.4287	1.29	14.645
1.2933	12.4741	1.3113	12.72	1.3041	12.5889	1.3108	12.6803	1.4897	12.8231	1.5033	13.7425	1.4933	14.0151	1.5	13.8714	1.6712	14.0949	1.6944	14.5056	1.6846	15.1019	1.6939	14.9779	1.8844	15.7453	1.8725	16.4347	1.8966	16.0693	1.8951	15.9804	1.36	14.795
1.3052	12.6937	1.3113	12.5161	1.3108	12.6723	1.3113	12.7859	1.5	12.8551	1.5	13.9343	1.4932	13.5373	1.5	14.0802	1.6779	14.5197	1.6966	14.5109	1.6913	14.8578	1.6986	14.7197	1.8926	16.2263	1.8986	16.0516	1.8851	16.5302	1.8776	16.2081
1.2911	12.7436	1.3161	13.1732	1.3067	12.9361	1.3182	13.2847	1.5034	13.3318	1.5	13.3399	1.5099	14.2928	1.4792	13.3309	1.7007	14.5448	1.6939	14.7979	1.6918	15.0751	1.6846	15.0295	1.8912	15.7332	1.8912	16.0587	1.9034	16.0658	1.8912	16.3576
1.3013	12.9757	1.3092	12.8645	1.3137	12.8697	1.3154	12.9937	1.5034	13.2581	1.5034	13.4688	1.5	13.1686	1.5	13.5672	1.7042	14.1434	1.6939	14.609	1.6887	15.5075	1.6824	15.0546	1.8973	15.5762	1.8966	15.8282	1.9041	16.4152	1.8784	16.7252
1.3	12.353	1.3117	13.1194	1.3113	12.8479	1.3154	12.8321	1.5	13.322	1.4932	13.4787	1.4966	13.6857	1.4934	14.0596	1.6918	14.3545	1.6897	13.9685	1.6849	14.8823	1.6966	14.6873	1.8904	15.8504	1.8973	15.9984	1.8897	16.1028	1.8776	16.316

## Sheet: Figure 3d
Figure 3d	Layer spacings (z) as a function of Ca2+/dimer
Al/Si=0.05		Al/Si=0.10		Al/Si=0.15		Al/Si=0.15(interlayer)		Al/Si=0.05		Al/Si=0.10		Al/Si=0.15		Al/Si=0.15(interlayer)		Al/Si=0.05		Al/Si=0.10		Al/Si=0.15		Al/Si=0.15(interlayer)		Al/Si=0.05		Al/Si=0.10		Al/Si=0.15		Al/Si=0.15(interlayer)
Ca2+/dimer	Z002	Ca2+/dimer	Z002	Ca2+/dimer	Z002	Ca2+/dimer	Z002	Ca2+/dimer	Z002	Ca2+/dimer	Z002	Ca2+/dimer	Z002	Ca2+/dimer	Z002	Ca2+/dimer	Z002	Ca2+/dimer	Z002	Ca2+/dimer	Z002	Ca2+/dimer	Z002	Ca2+/dimer	Z002	Ca2+/dimer	Z002	Ca2+/dimer	Z002	Ca2+/dimer	Z002
0.625	12.5774	0.79687	12.7995	0.89063	12.8442	0.79688	13.0789	0.75	12.9474	1.04688	13.3663	1.23438	13.9194	1.17188	14.1381	1.125	14.0899	1.40625	14.7724	1.53125	15.0636	1.67188	15.2704	1.85937	16.0605	1.9375	16.4814	2.01563	16.7025	1.98437	16.7398
0.45312	12.1539	0.57812	12.4524	0.8125	12.6174	0.8125	12.973	0.95312	13.3132	0.96875	13.4286	1.39063	14.5649	1	13.5046	1.32813	14.4782	1.29688	14.2904	1.42188	14.8135	1.5	15.016	1.76563	15.9097	1.92188	16.31	2.01563	16.5874	1.875	16.1987
0.60938	12.5847	0.78125	13.0423	0.92188	13.3157	0.8125	12.7836	0.76563	12.954	1.01563	13.4498	1.23438	14.0407	1.14063	13.9335	1.17187	13.9751	1.28125	14.3977	1.42187	14.5398	1.34375	14.5483	1.76563	15.9478	1.89063	16.2069	1.95313	16.2156	1.95313	16.174
0.65625	13.1083	0.71875	12.5263	0.54688	12.1968	0.78125	12.785	0.875	13.1461	1.04687	13.419	1.3125	14.1303	1.28125	14.1687	1.26562	14.2682	1.23437	14.34	1.54687	14.9548	1.39062	14.5812	1.8125	16.3217	1.95312	16.2769	1.98437	16.4906	1.84375	16.163
0.625	12.6463	0.57813	12.4346	0.8125	13.1689	0.6875	12.5261	0.89062	13.1594	0.9375	13.1821	1.09375	13.6645	1.10938	13.722	1.0625	13.906	1.42188	14.7482	1.57813	15.0529	1.5625	15.071	1.90625	16.7036	1.70313	15.75	2.01563	16.4775	1.95312	16.4287
0.48437	12.4741	0.6875	12.72	0.6875	12.5889	0.6875	12.6803	0.75	12.8231	1.14062	13.7425	1.1875	14.0151	1.1875	13.8714	1.20313	14.0949	1.29688	14.5056	1.59375	15.1019	1.51563	14.9779	1.75	15.7453	1.92187	16.4347	1.90625	16.0693	1.8125	15.9804
0.67188	12.6937	0.6875	12.5161	0.70313	12.6723	0.8125	12.7859	0.75	12.8551	1.15625	13.9343	1.10938	13.5373	1.20313	14.0802	1.34375	14.5197	1.34375	14.5109	1.625	14.8578	1.48438	14.7197	1.85937	16.2263	1.92188	16.0516	2.01563	16.5302	1.9375	16.2081
0.76562	12.7436	0.85938	13.1732	0.78125	12.9361	0.92188	13.2847	0.875	13.3318	1.01563	13.3399	1.26563	14.2928	0.92187	13.3309	1.32813	14.5448	1.40625	14.7979	1.5	15.0751	1.59375	15.0295	1.76563	15.7332	1.85937	16.0587	1.9375	16.0658	1.98437	16.3576
0.73437	12.9757	0.73438	12.8645	0.89063	12.8697	0.73438	12.9937	0.9375	13.2581	1.0625	13.4688	0.89062	13.1686	1.10937	13.5672	1.10937	14.1434	1.42188	14.609	1.70313	15.5075	1.53125	15.0546	1.71875	15.5762	1.78125	15.8282	1.96875	16.4152	2	16.7252
0.51563	12.353	0.79687	13.1194	0.82812	12.8479	0.73438	12.8321	0.90625	13.322	1	13.4787	1.09375	13.6857	1.26563	14.0596	1.26562	14.3545	1.3125	13.9685	1.48437	14.8823	1.4375	14.6873	1.70313	15.8504	1.84375	15.9984	1.90625	16.1028	1.95312	16.316

[truncated: 36 more sheets: Figure 3e, Figure 3f, Figure 4a, Figure 4b, Figure 4c, Figure 5a, Figure 5b, Figure 5c, Figure 5d, Figure 5e, Figure 5f, Figure 5g, Figure 5h, Figure 5i, Figure 5j, Figure 5k, Figure 5l, Supplementary Figure 1, Supplementary Figure 2, Supplementary Figure 3 …]
